# Supplementary material for: Mechanistic and genetic basis of single-strand templated repair at Cas12a-induced DNA breaks in Chlamydomonas reinhardtii
Source: Nat Commun. 2021 Nov 19;12:6751. doi: 10.1038/s41467-021-27004-1 (PMC8604939; doi:10.1038/s41467-021-27004-1)
Supplement: Supplementary file 3 — Supplementary Data 1 [file 41467_2021_27004_MOESM3_ESM.xlsx]

## Sheet: Supplementary Data 1
ssODN homology arm length (nt)	ssODN modification	Genotype	Biological repeat	Mutant line #	Total colonies	RapamycinR colonies	Rapamycin resistance	Mean rapamycin resistance	Standard deviation	Shapiro-Wilk p value	Range for outlier exclusion	Biological outlier	Figure	Notes
	None	wt	1		800	29	0.000453125	0.000313934	0.000121304	0.241	Insufficient data		Fig. 2a, Fig. 5d	RNP-only (no ssODN), TAP contains 50 µL cells, TAP-rap contains 4 mL cells
	None	wt	2		727	15	0.000257909						Fig. 2a, Fig. 5d	RNP-only (no ssODN), TAP contains 50 µL cells, TAP-rap contains 4 mL cells
	None	wt	3		325	6	0.000230769						Fig. 2a, Fig. 5d	RNP-only (no ssODN), TAP contains 50 µL cells, TAP-rap contains 4 mL cells
10	None	wt	1		1282	15	0.0117005	0.0165095	0.00802988	0.802	0.0%–3.9%		Fig. 2a	Plate contamination, but colonies are countable
10	None	wt	2		3914	88	0.0224834						Fig. 2a
10	None	wt	3		2743	74	0.0269778						Fig. 2a
10	None	wt	4		1489	11	0.00738751						Fig. 2a
10	None	wt	5		1143	16	0.0139983						Fig. 2a
20	None	wt	1		1452	58	0.0399449	0.0488735	0.0151447	0.674	0.9%–9.2%		Fig. 2a	Plate contamination, but colonies are countable
20	None	wt	2		4430	302	0.0681716						Fig. 2a
20	None	wt	3		2455	77	0.0313646						Fig. 2a
20	None	wt	4		271	12	0.0442804						Fig. 2a
20	None	wt	5		528	32	0.0606061						Fig. 2a
30	None	wt	1		2664	225	0.0844595	0.0839718	0.0386835	0.167	0.0%–16.3%		Fig. 2a–d, Fig. 5a
30	None	wt	2		2869	442	0.154061						Fig. 2a–d, Fig. 5a
30	None	wt	3		1705	201	0.117889						Fig. 2a–d, Fig. 5a
30	None	wt	4		3773	217	0.0575139						Fig. 2a–d, Fig. 5a
30	None	wt	5		3077	190	0.0617485						Fig. 2a–d, Fig. 5a
30	None	wt	6		1170	55	0.0470085						Fig. 2a–d, Fig. 5a
30	None	wt	7		1382	90	0.065123						Fig. 2a–d, Fig. 5a
45	None	wt	1		1540	984	0.638961	0.362057	0.161159	0.028	10.8%–52.6%	Outlier	Fig. 2a,c, Supplementary Figure 12b	Outlier identified, but retained in all analyses
45	None	wt	2		2299	849	0.369291						Fig. 2a,c, Supplementary Figure 12b
45	None	wt	3		1810	506	0.279558						Fig. 2a,c, Supplementary Figure 12b
45	None	wt	4		287	76	0.264808						Fig. 2a,c, Supplementary Figure 12b
45	None	wt	5		163	42	0.257669						Fig. 2a,c, Supplementary Figure 12b
60	None	wt	1		256	40	0.15625	0.192117	0.100495	0.005	9.8%–20.3%		Fig. 2a
60	None	wt	2		189	31	0.164021						Fig. 2a
60	None	wt	3		27	10	0.37037					Outlier	Fig. 2a	Outlier identified, but retained in all analyses
60	None	wt	4		1655	228	0.137764						Fig. 2a
60	None	wt	5		1097	145	0.132179						Fig. 2a
75	None	wt	1		331	45	0.135952	0.149485	0.0554261	0.904	7.2%–24.3%		Fig. 2a
75	None	wt	2		51	11	0.215686						Fig. 2a
75	None	wt	3		246	44	0.178862						Fig. 2a
75	None	wt	4		1351	203	0.150259						Fig. 2a
75	None	wt	5		630	42	0.0666667					Outlier	Fig. 2a	Outlier identified, but retained in all analyses
30	PS (5',3')	wt	1		2201	309	0.140391	0.122595	0.0472344	0.122	1.6%–21.5%		Fig. 2b
30	PS (5',3')	wt	2		3037	601	0.197893						Fig. 2b
30	PS (5',3')	wt	3		2680	243	0.0906716						Fig. 2b
30	PS (5',3')	wt	4		2322	225	0.0968992						Fig. 2b
30	PS (5',3')	wt	5		1607	140	0.0871189						Fig. 2b
30	LNA (5',3')	wt	1		2715	92	0.0338858	0.0435848	0.0300625	0.384	0.0%–8.5%		Fig. 2b
30	LNA (5',3')	wt	2		2390	130	0.0543933						Fig. 2b
30	LNA (5',3')	wt	3		3268	126	0.0385557						Fig. 2b
30	LNA (5',3')	wt	4		4866	122	0.0250719						Fig. 2b
30	LNA (5',3')	wt	5		3289	39	0.0118577						Fig. 2b
30	LNA (5',3')	wt	6		133	13	0.0977444					Outlier	Fig. 2b	Outlier identified, but retained in all analyses
30	LNA (5')	wt	1		146	8	0.055	0.0721667	0.02621	0.012	3%–10.4%		Fig. 2b
30	LNA (5')	wt	2		210	17	0.081						Fig. 2b
30	LNA (5')	wt	3		98	12	0.122					Outlier	Fig. 2b	Outlier identified, but retained in all analyses
30	LNA (5')	wt	4		313	18	0.058						Fig. 2b
30	LNA (5')	wt	5		116	7	0.06						Fig. 2b
30	LNA (5')	wt	6		106	6	0.057						Fig. 2b
30	LNA (3')	wt	1		337	17	0.05	0.0583333	0.0466247	0.014	0.0%–9.3%		Fig. 2b
30	LNA (3')	wt	2		60	9	0.15					Outlier	Fig. 2b	Outlier identified, but retained in all analyses
30	LNA (3')	wt	3		243	6	0.025						Fig. 2b
30	LNA (3')	wt	4		427	25	0.059						Fig. 2b
30	LNA (3')	wt	5		348	12	0.034						Fig. 2b
30	LNA (3')	wt	6		571	18	0.032						Fig. 2b
45	PS	wt	1		3596	2081	0.578699	0.398377	0.170837	0.793	Insufficient data		Fig. 2c
45	PS	wt	2		3918	1479	0.377489						Fig. 2c	High background (rapamycin batch) so OpenCFU 'auto' enabled under 'Threshold'
45	PS	wt	3		2465	589	0.238945						Fig. 2c
30	dideoxy (3')	wt	1		41	0	0	0.00734466	0.00807462	0.124	0.0%–2.9%		Fig. 2d
30	dideoxy (3')	wt	2		59	0	0						Fig. 2d
30	dideoxy (3')	wt	3		52	1	0.0192308						Fig. 2d
30	dideoxy (3')	wt	4		424	5	0.0117925						Fig. 2d
30	dideoxy (3')	wt	5		339	4	0.0117994						Fig. 2d
30	dideoxy (3')	wt	6		803	1	0.00124533						Fig. 2d
30	PO (3')	wt	1		2731	160	0.0585866	0.0531006	0.018386	0.087	1.5%–8.5%		Fig. 2d
30	PO (3')	wt	2		3394	282	0.0830878						Fig. 2d
30	PO (3')	wt	3		2777	111	0.0399712						Fig. 2d
30	PO (3')	wt	4		3664	156	0.0425764						Fig. 2d
30	PO (3')	wt	5		3779	156	0.0412808						Fig. 2d
30	PO (5')	wt	1		248	21	0.0846774	0.0772028	0.0129343	0.925	4.8%–10.5%		Fig. 2d
30	PO (5')	wt	2		286	27	0.0944056						Fig. 2d
30	PO (5')	wt	3		551	43	0.0780399						Fig. 2d
30	PO (5')	wt	4		222	18	0.0810811						Fig. 2d
30	PO (5')	wt	5		479	32	0.0668058						Fig. 2d
30	PO (5')	wt	6		859	50	0.0582072						Fig. 2d
30	None	brca2	1	1	2342	294	0.125534	0.129891	0.0280743	0.765	Insufficient data		Fig. 5a
30	None	brca2	2	2	1506	157	0.10425						Fig. 5a
30	None	brca2	3	3	2877	460	0.159889						Fig. 5a
30	None	rad51a	1	1	1970	193	0.0979695	0.10094	0.029761	0.832	Insufficient data		Fig. 5a
30	None	rad51a	2	2	1113	81	0.0727763						Fig. 5a
30	None	rad51a	3	3	371	49	0.132075						Fig. 5a
30	None	fancd2	1	1	8054	744	0.0923765	0.0828984	0.0190381	0.152	Insufficient data		Fig. 5a
30	None	fancd2	2	2	2017	123	0.0609817						Fig. 5a
30	None	fancd2	3	3	2402	229	0.0953372						Fig. 5a
30	None	fancm	1	1	928	99	0.106681	0.0851845	0.0221145	0.95	Insufficient data		Fig. 5a	Three biological replicates with the same mutant line
30	None	fancm	2	1	192	12	0.0625						Fig. 5a	Three biological replicates with the same mutant line
30	None	fancm	3	1	521	45	0.0863724						Fig. 5a	Three biological replicates with the same mutant line
30	None	ku70	1	1	168	35	0.208333	0.258338	0.0486647	0.112	Insufficient data		Fig. 5a	For analysis, combined as ku70/80 to represent NHEJ-deficient cells
30	None	ku80	2	1	663	199	0.300151						Fig. 5a	For analysis, combined as ku70/80 to represent NHEJ-deficient cells
30	None	ku80	3	2	870	261	0.3						Fig. 5a	For analysis, combined as ku70/80 to represent NHEJ-deficient cells
30	None	ku80	4	3	378	85	0.224868						Fig. 5a	For analysis, combined as ku70/80 to represent NHEJ-deficient cells
30	None	polq1	1	1	1046	20	0.0191205	0.0186165	0.00718061	0.927	Insufficient data		Fig. 5a	TAP plate contamination, but colonies are countable
30	None	polq1	2	2	1161	13	0.0111972						Fig. 5a
30	None	polq1	3	3	235	6	0.0255319						Fig. 5a
30	None	polq2	1	1	725	25	0.0344828	0.112023	0.0641598	0.335	Insufficient data		Fig. 5a
30	None	polq2	2	2	700	117	0.167143						Fig. 5a
30	None	polq2	3	3	1023	166	0.162268						Fig. 5a
30	None	polq2	4	4	1734	146	0.0841984						Fig. 5a
	None	polq1	1		254	2	9.84252e-05	0.000267306	0.000151162	0.516	Insufficient data		Fig. 5d	RNP-only (no ssODN), TAP contains 50 µL cells, TAP-rap contains 4 mL cells
	None	polq1	2		577	18	0.000389948						Fig. 5d	RNP-only (no ssODN), TAP contains 50 µL cells, TAP-rap contains 4 mL cells
	None	polq1	3		598	15	0.000313545						Fig. 5d	RNP-only (no ssODN), TAP contains 50 µL cells, TAP-rap contains 4 mL cells
45	None	wt	1		309	39	0.126214	0.169657	0.042345	0.909	Insufficient data		Supplementary Figure 12b	dsDNA used instead of ssODN
45	None	wt	2		221	38	0.171946						Supplementary Figure 12b	dsDNA used instead of ssODN
45	None	wt	2		1110	234	0.210811						Supplementary Figure 12b	dsDNA used instead of ssODN
