# Supplementary material for: Mechanistic and genetic basis of single-strand templated repair at Cas12a-induced DNA breaks in Chlamydomonas reinhardtii
Source: Nat Commun. 2021 Nov 19;12:6751. doi: 10.1038/s41467-021-27004-1 (PMC8604939; doi:10.1038/s41467-021-27004-1)
Supplement: Supplementary file 4 — Supplementary Data 2 [file 41467_2021_27004_MOESM4_ESM.xlsx]

## Sheet: Supplementary Data 2
				Peak heights from EditR				Relative peak heights normalized to -42 (A)						Normalized to control
ssODN	Control name	Repeat	Position	A	C	G	T	A_norm	C_norm	G_norm	T_norm	WT_base	SNP_base	WT base (norm_neg)	SNP base (norm_pos)	Editing (norm)	Editing (EditR)
	Negative control		-42	552	27	28	25	1	0.048913	0.0507246	0.0452899
	Negative control		-32	505	52	21	27	0.914855	0.0942029	0.0380435	0.048913	A
	Negative control		-16	29	578	0	21	0.0525362	1.0471	0	0.0380435	C
	Negative control		0	825	6	68	14	1.49457	0.0108696	0.123188	0.0253623	A
	Negative control		16	5	5	19	449	0.00905797	0.00905797	0.0344203	0.813406	T
	Negative control		32	0	541	0	41	0	0.980072	0	0.0742754	C
	Positive control (-32)		-42	153	0	5	0	1	0	0.0326797	0
	Positive control (-32)		-32	2	1	4	192	0.0130719	0.00653595	0.0261438	1.2549		T
	Positive control (-16)		-42	189	8	3	0	1	0.042328	0.015873	0		G
	Positive control (-16)		-16	1	3	169	2	0.00529101	0.015873	0.89418	0.010582		T
	Positive control (0)		-42	189	1	7	41	1	0.00529101	0.037037	0.216931		A
	Positive control (0)		0	33	3	4	265	0.174603	0.015873	0.021164	1.40212		G
	Positive control (16)		-42	161	1	4	1	1	0.00621118	0.0248447	0.00621118
	Positive control (16)		16	190	2	3	0	1.18012	0.0124224	0.0186335	0
	Positive control (32)		-42	113	0	4	0	1	0	0.0353982	0
	Positive control (32)		32	0	1	158	0	0	0.00884956	1.39823	0
ssODN_sense_-32			-42	443	9	11	7	1	0.020316	0.0248307	0.0158014
ssODN_sense_-32		1	-32	326	9	12	134	0.735892	0.020316	0.027088	0.302483	A	T	0.804381	0.241041	0.230568	0.2786
ssODN_sense_-16		1	-42	396	6	9	4	1	0.0151515	0.0227273	0.010101
ssODN_sense_-16		1	-16	6	376	46	12	0.0151515	0.949495	0.116162	0.030303	C	G	0.906784	0.129909	0.125311	0.1045
ssODN_sense_0		1	-42	489	8	10	9	1	0.0163599	0.0204499	0.0184049
ssODN_sense_0		1	0	408	19	15	136	0.834356	0.0388548	0.0306748	0.278119	A	T	0.55826	0.198356	0.262162	0.2353
ssODN_sense_16		1	-42	394	7	13	3	1	0.0177665	0.0329949	0.00761421
ssODN_sense_16		1	16	56	6	6	281	0.142132	0.0152284	0.0152284	0.713198	T	A	0.876805	0.120438	0.120771	0.1605
ssODN_sense_32		1	-42	439	8	14	5	1	0.0182232	0.0318907	0.0113895
ssODN_sense_32		1	32	7	377	83	22	0.0159453	0.85877	0.189066	0.0501139	C	G	0.876231	0.135218	0.133688	0.1697
ssODN_sense_-32_-16_0		1	-42	497	9	7	4	1	0.0181087	0.0140845	0.00804829
ssODN_sense_-32_-16_0		1	-32	431	9	15	71	0.867203	0.0181087	0.0301811	0.142857	A	T	0.947913	0.113839	0.107218	0.135
ssODN_sense_-32_-16_0		1	-16	9	515	42	10	0.0181087	1.03622	0.084507	0.0201207	C	G	0.989605	0.0945079	0.0871753	0.0729
ssODN_sense_-32_-16_0		1	0	521	12	19	81	1.04829	0.0241449	0.0382294	0.162978	A	T	0.701401	0.116237	0.142162	0.128
ssODN_sense_0_16_32		1	-42	220	5	3	5	1	0.0227273	0.0136364	0.0227273
ssODN_sense_0_16_32		1	0	233	6	12	58	1.05909	0.0272727	0.0545455	0.263636	A	T	0.708628	0.188027	0.209699	0.1877
ssODN_sense_0_16_32		1	16	58	4	6	163	0.263636	0.0181818	0.0272727	0.740909	T	A	0.910873	0.223397	0.196952	0.2511
ssODN_sense_0_16_32		1	32	10	162	85	5	0.0454545	0.736364	0.386364	0.0227273	C	G	0.751336	0.276323	0.268886	0.3244
ssODN_sense_-32_-16_0_16_32		1	-42	402	6	13	6	1	0.0149254	0.0323383	0.0149254
ssODN_sense_-32_-16_0_16_32		1	-32	388	5	20	16	0.965174	0.0124378	0.0497512	0.039801	A	T	1.055	0.0317164	0.0291855	0.0373
ssODN_sense_-32_-16_0_16_32		1	-16	4	479	11	11	0.00995025	1.19154	0.0273632	0.0273632	C	G	1.13794	0.0306014	0.0261876	0.0218
ssODN_sense_-32_-16_0_16_32		1	0	496	11	28	39	1.23383	0.0273632	0.0696517	0.0970149	A	T	0.825545	0.0691918	0.077332	0.0679
ssODN_sense_-32_-16_0_16_32		1	16	22	9	5	376	0.0547264	0.0223881	0.0124378	0.935323	T	A	1.14989	0.0463734	0.0387654	0.0534
ssODN_sense_-32_-16_0_16_32		1	32	4	436	53	30	0.00995025	1.08458	0.131841	0.0746269	C	G	1.10663	0.0942912	0.0785158	0.1013
ssODN_sense_-32		2	-42	302	8	2	5	1	0.0264901	0.00662252	0.0165563
ssODN_sense_-32		2	-32	194	9	7	103	0.642384	0.0298013	0.0231788	0.34106	A	T	0.70217	0.271782	0.279051	0.3291
ssODN_sense_-16		2	-42	562	9	14	14	1	0.0160142	0.024911	0.024911
ssODN_sense_-16		2	-16	26	546	66	19	0.0462633	0.97153	0.117438	0.0338078	C	G	0.927828	0.131336	0.123999	0.1005
ssODN_sense_0		2	-42	543	17	14	0	1	0.0313076	0.0257827	0
ssODN_sense_0		2	0	345	9	26	244	0.635359	0.0165746	0.0478821	0.449355	A	T	0.425113	0.320484	0.429835	0.391
ssODN_sense_16		2	-42	236	4	2	9	1	0.0169492	0.00847458	0.0381356
ssODN_sense_16		2	16	86	4	2	133	0.364407	0.0169492	0.00847458	0.563559	T	A	0.692839	0.308787	0.308286	0.3822
ssODN_sense_32		2	-42	211	3	0	0	1	0.014218	0	0
ssODN_sense_32		2	32	10	134	65	19	0.0473934	0.635071	0.308057	0.0900474	C	G	0.647984	0.220319	0.253735	0.2851
ssODN_sense_-32_-16_0		2	-42	459	9	6	20	1	0.0196078	0.0130719	0.043573
ssODN_sense_-32_-16_0		2	-32	253	17	11	216	0.551198	0.037037	0.0239651	0.470588	A	T	0.602498	0.375	0.383633	0.4346
ssODN_sense_-32_-16_0		2	-16	21	312	123	11	0.0457516	0.679739	0.267974	0.0239651	C	G	0.649162	0.299687	0.315842	0.2634
ssODN_sense_-32_-16_0		2	0	285	8	41	201	0.620915	0.0174292	0.0893246	0.437908	A	T	0.415449	0.31232	0.429147	0.3757
ssODN_sense_0_16_32		2	-42	472	5	9	9	1	0.0105932	0.0190678	0.0190678
ssODN_sense_0_16_32		2	0	481	13	22	124	1.01907	0.0275424	0.0466102	0.262712	A	T	0.681849	0.187368	0.21556	0.1938
ssODN_sense_0_16_32		2	16	106	13	15	364	0.224576	0.0275424	0.0317797	0.771186	T	A	0.948096	0.190299	0.167164	0.2129
ssODN_sense_0_16_32		2	32	17	382	186	19	0.0360169	0.809322	0.394068	0.0402542	C	G	0.825778	0.281833	0.254452	0.3079
ssODN_sense_-32_-16_0_16_32		2	-42	506	5	14	13	1	0.00988142	0.027668	0.0256917
ssODN_sense_-32_-16_0_16_32		2	-32	419	7	0	59	0.828063	0.013834	0	0.116601	A	T	0.905131	0.0929163	0.0930981	0.1216
ssODN_sense_-32_-16_0_16_32		2	-16	15	536	33	14	0.0296443	1.05929	0.0652174	0.027668	C	G	1.01164	0.0729354	0.067248	0.0552
ssODN_sense_-32_-16_0_16_32		2	0	601	8	17	81	1.18775	0.0158103	0.0335968	0.160079	A	T	0.794711	0.11417	0.125616	0.1146
ssODN_sense_-32_-16_0_16_32		2	16	61	7	13	442	0.120553	0.013834	0.0256917	0.873518	T	A	1.0739	0.102153	0.0868608	0.1166
ssODN_sense_-32_-16_0_16_32		2	32	0	491	113	22	0	0.970356	0.22332	0.0434783	C	G	0.990086	0.159716	0.138908	0.1805
ssODN_sense_-32		3	-42	317	0	0	0	1	0	0	0
ssODN_sense_-32		3	-32	183	1	1	171	0.577287	0.00315457	0.00315457	0.539432	A	T	0.631015	0.42986	0.405194	0.4803
ssODN_sense_-16		3	-42	299	9	4	3	1	0.0301003	0.0133779	0.0100334
ssODN_sense_-16		3	-16	7	278	34	8	0.0234114	0.929766	0.113712	0.0267559	C	G	0.887943	0.127169	0.125276	0.104
ssODN_sense_0		3	-42	148	2	0	1	1	0.0135135	0	0.00675676
ssODN_sense_0		3	0	100	3	3	67	0.675676	0.0202703	0.0202703	0.452703	A	T	0.452088	0.322871	0.41663	0.3873
ssODN_sense_16		3	-42	77	3	2	6	1	0.038961	0.025974	0.0779221
ssODN_sense_16		3	16	20	1	3	61	0.25974	0.012987	0.038961	0.792208	T	A	0.973939	0.220096	0.184329	0.2353
ssODN_sense_32		3	-42	61	6	0	0	1	0.0983607	0	0
ssODN_sense_32		3	32	2	50	10	5	0.0327869	0.819672	0.163934	0.0819672	C	G	0.836338	0.117244	0.122951	0.149
ssODN_sense_-32_-16_0		3	-42	78	5	1	0	1	0.0641026	0.0128205	0
ssODN_sense_-32_-16_0		3	-32	66	2	8	9	0.846154	0.025641	0.102564	0.115385	A	T	0.924905	0.0919471	0.0904233	0.1059
ssODN_sense_-32_-16_0		3	-16	4	74	9	1	0.0512821	0.948718	0.115385	0.0128205	C	G	0.906042	0.12904	0.124666	0.1023
ssODN_sense_-32_-16_0		3	0	89	1	1	10	1.14103	0.0128205	0.0128205	0.128205	A	T	0.76345	0.0914369	0.106958	0.099
ssODN_sense_0_16_32		3	-42	135	3	3	1	1	0.0222222	0.0222222	0.00740741
ssODN_sense_0_16_32		3	0	176	2	3	13	1.3037	0.0148148	0.0222222	0.0962963	A	T	0.872296	0.0686792	0.0729873	0.067
ssODN_sense_0_16_32		3	16	13	2	8	122	0.0962963	0.0148148	0.0592593	0.903704	T	A	1.11101	0.0815984	0.06842	0.0897
ssODN_sense_0_16_32		3	32	5	122	17	6	0.037037	0.903704	0.125926	0.0444444	C	G	0.922078	0.0900609	0.0889808	0.1133
ssODN_sense_-32_-16_0_16_32		3	-42	139	3	2	1	1	0.0215827	0.0143885	0.00719424
ssODN_sense_-32_-16_0_16_32		3	-32	126	3	7	11	0.906475	0.0215827	0.0503597	0.0791367	A	T	0.99084	0.0630621	0.0598367	0.0748
ssODN_sense_-32_-16_0_16_32		3	-16	6	156	9	3	0.0431655	1.1223	0.0647482	0.0215827	C	G	1.07182	0.0724107	0.0632834	0.0517
ssODN_sense_-32_-16_0_16_32		3	0	177	3	3	15	1.27338	0.0215827	0.0215827	0.107914	A	T	0.852008	0.0769648	0.0828494	0.0758
ssODN_sense_-32_-16_0_16_32		3	16	11	2	5	134	0.0791367	0.0143885	0.0359712	0.964029	T	A	1.18518	0.0670579	0.0535507	0.0724
ssODN_sense_-32_-16_0_16_32		3	32	4	131	19	4	0.028777	0.942446	0.136691	0.028777	C	G	0.961609	0.0977598	0.0922812	0.1203
ssODN_antisense_-32		1	-42	258	7	0	1	1	0.0271318	0	0.00387597
ssODN_antisense_-32		1	-32	220	6	4	21	0.852713	0.0232558	0.0155039	0.0813953	A	T	0.932075	0.0648619	0.0650612	0.0837
ssODN_antisense_-16		1	-42	205	5	5	0	1	0.0243902	0.0243902	0
ssODN_antisense_-16		1	-16	9	188	20	6	0.0439024	0.917073	0.097561	0.0292683	C	G	0.875821	0.109107	0.110776	0.0897
ssODN_antisense_0		1	-42	522	11	4	0	1	0.0210728	0.00766284	0
ssODN_antisense_0		1	0	629	10	22	95	1.20498	0.0191571	0.0421456	0.181992	A	T	0.806242	0.129798	0.138667	0.1257
ssODN_antisense_16		1	-42	494	10	3	13	1	0.0202429	0.00607287	0.0263158
ssODN_antisense_16		1	16	91	15	13	401	0.184211	0.0303644	0.0263158	0.811741	T	A	0.997953	0.156094	0.135258	0.175
ssODN_antisense_32		1	-42	471	9	3	18	1	0.0191083	0.00636943	0.0382166
ssODN_antisense_32		1	32	20	426	103	22	0.0424628	0.904459	0.218684	0.0467091	C	G	0.922849	0.1564	0.144916	0.1804
ssODN_antisense_-32_-16_0		1	-42	478	10	8	17	1	0.0209205	0.0167364	0.0355649
ssODN_antisense_-32_-16_0		1	-32	388	10	9	108	0.811715	0.0209205	0.0188285	0.225941	A	T	0.887261	0.180047	0.168693	0.2097
ssODN_antisense_-32_-16_0		1	-16	18	527	48	10	0.0376569	1.10251	0.100418	0.0209205	C	G	1.05292	0.112302	0.0963787	0.0796
ssODN_antisense_-32_-16_0		1	0	603	8	16	64	1.26151	0.0167364	0.0334728	0.133891	A	T	0.844062	0.0954922	0.101636	0.0926
ssODN_antisense_0_16_32		1	-42	400	8	2	13	1	0.02	0.005	0.0325
ssODN_antisense_0_16_32		1	0	377	7	16	143	0.9425	0.0175	0.04	0.3575	A	T	0.630618	0.254972	0.287912	0.2634
ssODN_antisense_0_16_32		1	16	67	12	7	288	0.1675	0.03	0.0175	0.72	T	A	0.885167	0.141934	0.138189	0.1791
ssODN_antisense_0_16_32		1	32	16	338	82	15	0.04	0.845	0.205	0.0375	C	G	0.862181	0.146614	0.145336	0.1818
ssODN_antisense_-32_-16_0_16_32		1	-42	358	8	1	9	1	0.0223464	0.0027933	0.0251397
ssODN_antisense_-32_-16_0_16_32		1	-32	261	8	8	165	0.72905	0.0223464	0.0223464	0.460894	A	T	0.796902	0.367275	0.31548	0.3733
ssODN_antisense_-32_-16_0_16_32		1	-16	10	352	80	7	0.027933	0.98324	0.223464	0.0195531	C	G	0.939011	0.249909	0.210198	0.1782
ssODN_antisense_-32_-16_0_16_32		1	0	413	8	16	95	1.15363	0.0223464	0.0446927	0.265363	A	T	0.771884	0.189259	0.19691	0.1786
ssODN_antisense_-32_-16_0_16_32		1	16	52	11	7	297	0.145251	0.0307263	0.0195531	0.829609	T	A	1.01992	0.123081	0.107683	0.1417
ssODN_antisense_-32_-16_0_16_32		1	32	11	350	66	17	0.0307263	0.977654	0.184358	0.047486	C	G	0.997532	0.131851	0.116746	0.1486
ssODN_antisense_-32		2	-42	312	7	2	11	1	0.0224359	0.00641026	0.0352564
ssODN_antisense_-32		2	-32	276	7	7	31	0.884615	0.0224359	0.0224359	0.099359	A	T	0.966946	0.0791767	0.0756859	0.0966
ssODN_antisense_-16		2	-42	266	5	4	7	1	0.018797	0.0150376	0.0263158
ssODN_antisense_-16		2	-16	9	275	23	5	0.0338346	1.03383	0.0864662	0.018797	C	G	0.98733	0.0966988	0.0892032	0.0737
ssODN_antisense_0		2	-42	317	6	4	6	1	0.0189274	0.0126183	0.0189274
ssODN_antisense_0		2	0	385	5	6	31	1.21451	0.0157729	0.0189274	0.0977918	A	T	0.812618	0.0697458	0.0790443	0.0726
ssODN_antisense_16		2	-42	205	7	7	5	1	0.0341463	0.0341463	0.0243902
ssODN_antisense_16		2	16	4	2	7	187	0.0195122	0.0097561	0.0341463	0.912195	T	A	1.12145	0.016534	0.0145292	0.02
ssODN_antisense_32		2	-42	293	7	6	10	1	0.0238908	0.0204778	0.0341297
ssODN_antisense_32		2	32	10	269	34	10	0.0341297	0.918089	0.116041	0.0341297	C	G	0.936756	0.0829913	0.0813842	0.1053
ssODN_antisense_-32_-16_0		2	-42	340	26	0	7	1	0.0764706	0	0.0205882
ssODN_antisense_-32_-16_0		2	-32	244	9	25	66	0.717647	0.0264706	0.0735294	0.194118	A	T	0.784438	0.154688	0.164714	0.1919
ssODN_antisense_-32_-16_0		2	-16	5	332	29	7	0.0147059	0.976471	0.0852941	0.0205882	C	G	0.932546	0.0953881	0.0927959	0.0777
ssODN_antisense_-32_-16_0		2	0	357	6	6	53	1.05	0.0176471	0.0176471	0.155882	A	T	0.702545	0.111176	0.136627	0.1256
ssODN_antisense_0_16_32		2	-42	393	8	4	0	1	0.0203562	0.0101781	0
ssODN_antisense_0_16_32		2	0	493	7	9	34	1.25445	0.0178117	0.0229008	0.086514	A	T	0.839343	0.0617024	0.0684787	0.0626
ssODN_antisense_0_16_32		2	16	15	6	16	404	0.0381679	0.0152672	0.0407125	1.02799	T	A	1.26381	0.0323423	0.0249526	0.034
ssODN_antisense_0_16_32		2	32	10	417	21	14	0.0254453	1.06107	0.0534351	0.0356234	C	G	1.08264	0.0382163	0.0340955	0.0455
ssODN_antisense_-32_-16_0_16_32		2	-42	309	9	1	12	1	0.0291262	0.00323625	0.038835
ssODN_antisense_-32_-16_0_16_32		2	-32	254	7	6	49	0.822006	0.0226537	0.0194175	0.158576	A	T	0.89851	0.126365	0.123298	0.1551
ssODN_antisense_-32_-16_0_16_32		2	-16	9	331	20	7	0.0291262	1.0712	0.0647249	0.0226537	C	G	1.02301	0.0723847	0.0660808	0.0545
ssODN_antisense_-32_-16_0_16_32		2	0	358	5	7	42	1.15858	0.0161812	0.0226537	0.135922	A	T	0.775193	0.0969408	0.111154	0.1019
ssODN_antisense_-32_-16_0_16_32		2	16	12	4	9	273	0.038835	0.012945	0.0291262	0.883495	T	A	1.08617	0.0329075	0.029406	0.0403
ssODN_antisense_-32_-16_0_16_32		2	32	10	295	28	11	0.0323625	0.954693	0.0906149	0.0355987	C	G	0.974104	0.0648068	0.0623796	0.0814
ssODN_antisense_-32		3	-42	400	8	3	2	1	0.02	0.0075	0.005
ssODN_antisense_-32		3	-32	282	8	10	120	0.705	0.02	0.025	0.3	A	T	0.770614	0.239062	0.236771	0.2857
ssODN_antisense_-16		3	-42	409	9	3	2	1	0.0220049	0.00733496	0.00488998
ssODN_antisense_-16		3	-16	14	411	61	9	0.0342298	1.00489	0.149144	0.0220049	C	G	0.959687	0.166794	0.148067	0.1232
ssODN_antisense_0		3	-42	310	6	2	11	1	0.0193548	0.00645161	0.0354839
ssODN_antisense_0		3	0	342	5	9	61	1.10323	0.016129	0.0290323	0.196774	A	T	0.738158	0.140341	0.159751	0.1463
ssODN_antisense_16		3	-42	341	6	2	11	1	0.0175953	0.0058651	0.0322581
ssODN_antisense_16		3	16	32	3	11	269	0.0938416	0.00879765	0.0322581	0.788856	T	A	0.969819	0.0795184	0.0757797	0.1016
ssODN_antisense_32		3	-42	326	7	3	18	1	0.0214724	0.00920245	0.0552147
ssODN_antisense_32		3	32	12	313	54	14	0.0368098	0.960123	0.165644	0.0429448	C	G	0.979645	0.118467	0.107883	0.1374
ssODN_antisense_-32_-16_0		3	-42	299	6	3	5	1	0.0200669	0.0100334	0.0167224
ssODN_antisense_-32_-16_0		3	-32	242	6	6	60	0.809365	0.0200669	0.0200669	0.200669	A	T	0.884692	0.159908	0.153081	0.1911
ssODN_antisense_-32_-16_0		3	-16	9	302	27	7	0.0301003	1.01003	0.090301	0.0234114	C	G	0.964599	0.100988	0.0947717	0.0783
ssODN_antisense_-32_-16_0		3	0	334	5	7	41	1.11706	0.0167224	0.0234114	0.137124	A	T	0.747413	0.0977977	0.115708	0.1059
ssODN_antisense_0_16_32		3	-42	293	5	7	15	1	0.0170648	0.0238908	0.0511945
ssODN_antisense_0_16_32		3	0	293	4	6	53	1	0.0136519	0.0204778	0.180887	A	T	0.669091	0.12901	0.161646	0.1489
ssODN_antisense_0_16_32		3	16	21	4	5	222	0.0716724	0.0136519	0.0170648	0.757679	T	A	0.93149	0.0607329	0.0612089	0.0833
ssODN_antisense_0_16_32		3	32	7	244	28	11	0.0238908	0.832765	0.0955631	0.0375427	C	G	0.849697	0.0683458	0.0744473	0.0966
ssODN_antisense_-32_-16_0_16_32		3	-42	255	0	1	0	1	0	0.00392157	0
ssODN_antisense_-32_-16_0_16_32		3	-32	203	5	5	58	0.796078	0.0196078	0.0196078	0.227451	A	T	0.870169	0.18125	0.172386	0.214
ssODN_antisense_-32_-16_0_16_32		3	-16	8	262	25	6	0.0313725	1.02745	0.0980392	0.0235294	C	G	0.981233	0.109641	0.100508	0.0831
ssODN_antisense_-32_-16_0_16_32		3	0	288	4	4	43	1.12941	0.0156863	0.0156863	0.168627	A	T	0.755679	0.120266	0.137299	0.1268
ssODN_antisense_-32_-16_0_16_32		3	16	20	3	6	210	0.0784314	0.0117647	0.0235294	0.823529	T	A	1.01245	0.0664603	0.0615997	0.0837
ssODN_antisense_-32_-16_0_16_32		3	32	8	239	33	7	0.0313725	0.937255	0.129412	0.027451	C	G	0.956312	0.092554	0.088242	0.115
None (wt sequence)		1	-42	307	11	3	6	1	0.0358306	0.00977199	0.019544	A
None (wt sequence)		1	-32	275	16	7	9	0.895765	0.0521173	0.0228013	0.029316	A	T	0.979134	0.0233612	0.023303	0.0293
None (wt sequence)		1	-16	8	395	2	10	0.0260586	1.28664	0.00651466	0.0325733	C	G	1.22877	0.00728562	0.00589426	0.0048
None (wt sequence)		1	0	408	9	20	4	1.32899	0.029316	0.0651466	0.0130293	A	T	0.889215	0.00929261	0.0103423	0.0091
None (wt sequence)		1	16	10	8	6	347	0.0325733	0.0260586	0.019544	1.13029	T	A	1.38958	0.0276016	0.0194764	0.027
None (wt sequence)		1	32	7	324	14	10	0.0228013	1.05537	0.0456026	0.0325733	C	G	1.07683	0.0326145	0.0293971	0.0394
None (wt sequence)		2	-42	296	10	5	3	1	0.0337838	0.0168919	0.0101351	A
None (wt sequence)		2	-32	275	12	5	0	0.929054	0.0405405	0.0168919	0	A	T	1.01552	0	0	0
None (wt sequence)		2	-16	8	376	1	9	0.027027	1.27027	0.00337838	0.0304054	C	G	1.21313	0.00377819	0.00310474	0.0025
None (wt sequence)		2	0	398	7	13	3	1.34459	0.0236486	0.0439189	0.0101351	A	T	0.899656	0.00722845	0.00797065	0.0071
None (wt sequence)		2	16	10	7	3	327	0.0337838	0.0236486	0.0101351	1.10473	T	A	1.35815	0.0286273	0.020643	0.0288
None (wt sequence)		2	32	7	316	9	9	0.0236486	1.06757	0.0304054	0.0304054	C	G	1.08927	0.0217456	0.0195727	0.0264
None (wt sequence)		3	-42	253	7	4	4	1	0.027668	0.0158103	0.0158103	A
None (wt sequence)		3	-32	232	12	5	8	0.916996	0.0474308	0.0197628	0.0316206	A	T	1.00234	0.0251976	0.0245223	0.0311
None (wt sequence)		3	-16	7	338	2	7	0.027668	1.33597	0.00790514	0.027668	C	G	1.27587	0.00884066	0.00688142	0.0056
None (wt sequence)		3	0	347	6	11	2	1.37154	0.0237154	0.0434783	0.00790514	A	T	0.917686	0.005638	0.0061062	0.0055
None (wt sequence)		3	16	9	5	2	288	0.0355731	0.0197628	0.00790514	1.13834	T	A	1.39947	0.0301435	0.021085	0.0296
None (wt sequence)		3	32	5	270	8	8	0.0197628	1.06719	0.0316206	0.0316206	C	G	1.08889	0.0226147	0.020346	0.0275
