# Supplementary material for: Mechanistic and genetic basis of single-strand templated repair at Cas12a-induced DNA breaks in Chlamydomonas reinhardtii
Source: Nat Commun. 2021 Nov 19;12:6751. doi: 10.1038/s41467-021-27004-1 (PMC8604939; doi:10.1038/s41467-021-27004-1)
Supplement: Supplementary file 5 — Supplementary Data 3 [file 41467_2021_27004_MOESM5_ESM.xlsx]

## Sheet: Supplementary Data 3
Target	Culture light:dark (l:d) cycle	Transfection time	aphVIII	Colonies screened (paroR)	Mutants found	Gene targeting efficiency
BRCA2	24:0	N/A	No overhangs	24	4	0.166667
RAD51	24:0	N/A	No overhangs	80	4	0.05
FANCD2	14:10	7 h after dawn	No overhangs	120	3	0.025
FANCM	24:0	N/A	No overhangs	143	1	0.00699301
KU70	14:10	7 h after dawn	50-bp overhangs	24	1	0.0416667
KU80	14:10	7 h after dawn	50-bp overhangs	22	17	0.772727
POLQ1	14:10	7 h after dawn	No overhangs	8	7	0.875
POLQ2	14:10	7 h after dawn	No overhangs	28	12	0.428571
