# Supplementary material for: Mechanistic and genetic basis of single-strand templated repair at Cas12a-induced DNA breaks in Chlamydomonas reinhardtii
Source: Nat Commun. 2021 Nov 19;12:6751. doi: 10.1038/s41467-021-27004-1 (PMC8604939; doi:10.1038/s41467-021-27004-1)
Supplement: Supplementary file 6 — Supplementary Data 4 [file 41467_2021_27004_MOESM6_ESM.xlsx]

## Sheet: Supplementary Data 4
			PCR result categories
ssODN homology arm length (nt)	ssODN modification	Genotype	Scarless SSTR	Scarred SSTR	Indels	n	Figure	Notes
30	None	wt	0.382353	0.235294	0.382353	34	Fig. 5b
30	None	rad51a	0.3	0.1	0.6	20	Fig. 5b
30	None	brca2	0.315789	0.105263	0.578947	19	Fig. 5b
30	None	fancd2	0.2727	0.4091	0.3182	22	Fig. 5b
30	None	fancm	0.411765	0.117647	0.470588	17	Fig. 5b
30	None	ku70/80	0.7857	0.1071	0.1071	28	Fig. 5b
30	None	polq1	0	0.214286	0.785714	14	Fig. 5b
30	None	polq2	0.571429	0.142857	0.285714	21	Fig. 5b
30	None	wt	0.4375	0.5	0.0625	16	Supplementary Figure 12b	dsDNA used instead of ssODN
