# Supplementary material for: Mechanistic and genetic basis of single-strand templated repair at Cas12a-induced DNA breaks in Chlamydomonas reinhardtii
Source: Nat Commun. 2021 Nov 19;12:6751. doi: 10.1038/s41467-021-27004-1 (PMC8604939; doi:10.1038/s41467-021-27004-1)
Supplement: Supplementary file 7 — Supplementary Data 5 [file 41467_2021_27004_MOESM7_ESM.xlsx]

## Sheet: Supplementary Data 5
ssODN homology arm length (nt)	ssODN modification	Genotype	Repeat	Population-level scarless SSTR	Mean population-level scarless SSTR	Standard deviation	Notes
30	None	wt	1	0.032	0.0321429	0.0147584
30	None	wt	2	0.059
30	None	wt	3	0.045
30	None	wt	4	0.022
30	None	wt	5	0.024
30	None	wt	6	0.018
30	None	wt	7	0.025
30	None	brca2	1	0.038	0.039	0.008544
30	None	brca2	2	0.031
30	None	brca2	3	0.048
30	None	rad51	1	0.031	0.032	0.00953939
30	None	rad51	2	0.023
30	None	rad51	3	0.042
30	None	fancd2	1	0.025	0.0226667	0.00493288
30	None	fancd2	2	0.017
30	None	fancd2	3	0.026
30	None	fancm	1	0.044	0.035	0.009
30	None	fancm	2	0.026
30	None	fancm	3	0.035
30	None	ku70	1	0.163	0.203	0.0385314	For analysis, combined as ku70/80 to represent NHEJ-deficient cells
30	None	ku80	2	0.236			For analysis, combined as ku70/80 to represent NHEJ-deficient cells
30	None	ku80	3	0.236			For analysis, combined as ku70/80 to represent NHEJ-deficient cells
30	None	ku80	4	0.177			For analysis, combined as ku70/80 to represent NHEJ-deficient cells
30	None	polq1	1	0	0	0
30	None	polq1	2	0
30	None	polq1	3	0
30	None	polq2	1	0.0194286	0.0638571	0.036727
30	None	polq2	2	0.0954286
30	None	polq2	3	0.0925714
30	None	polq2	4	0.048
