# Supplementary material for: Mechanistic and genetic basis of single-strand templated repair at Cas12a-induced DNA breaks in Chlamydomonas reinhardtii
Source: Nat Commun. 2021 Nov 19;12:6751. doi: 10.1038/s41467-021-27004-1 (PMC8604939; doi:10.1038/s41467-021-27004-1)
Supplement: Supplementary file 8 — Supplementary Data 6 [file 41467_2021_27004_MOESM8_ESM.xlsx]

## Sheet: Supplementary Data 6
Description	Gene	Synonym	Total score	Query cover	E value	Identity (%)	Accession length	Accession
DNA polymerase theta	POLQ		285	0.15	6e-37	0.3136	2590	NP_955452.3
helicase POLQ-like isoform 4	HELQ	HEL308	137	0.05	2e-32	0.4127	557	NP_001284686.1
helicase POLQ-like isoform 3	HELQ	HEL308	137	0.05	3e-32	0.4127	604	NP_001284685.1
helicase POLQ-like isoform 2	HELQ	HEL308	196	0.08	2e-31	0.4127	1034	NP_001284684.2
helicase POLQ-like isoform 1	HELQ	HEL308	246	0.1	2e-31	0.4127	1101	NP_598375.3
helicase SKI2W isoform X1	SKIV2L		79	0.04	2e-13	0.3239	1033	XP_011513117.1
helicase SKI2W	SKIV2L		77.4	0.04	6e-13	0.3239	1246	NP_008860.4
probable ATP-dependent DNA helicase HFM1 isoform X11	HFM1	MER3, POF9, SEC63D1, Si-11, Si-11-6	76.3	0.04	1e-12	0.351	808	XP_024309476.1
probable ATP-dependent DNA helicase HFM1 isoform X10	HFM1	MER3, POF9, SEC63D1, Si-11, Si-11-6	76.3	0.04	1e-12	0.351	816	XP_016855984.1
probable ATP-dependent DNA helicase HFM1 isoform X9	HFM1	MER3, POF9, SEC63D1, Si-11, Si-11-6	76.3	0.04	1e-12	0.351	876	XP_016855983.1
probable ATP-dependent DNA helicase HFM1 isoform X7	HFM1	MER3, POF9, SEC63D1, Si-11, Si-11-6	76.3	0.04	1e-12	0.351	1044	XP_011539161.1
probable ATP-dependent DNA helicase HFM1 isoform X6	HFM1	MER3, POF9, SEC63D1, Si-11, Si-11-6	76.3	0.04	1e-12	0.351	1114	XP_016855981.1
probable ATP-dependent DNA helicase HFM1 isoform X4	HFM1	MER3, POF9, SEC63D1, Si-11, Si-11-6	74.7	0.03	5e-12	0.3796	1391	XP_016855980.1
probable ATP-dependent DNA helicase HFM1	HFM1	MER3, POF9, SEC63D1, Si-11, Si-11-6	74.3	0.03	6e-12	0.3796	1435	NP_001017975.5
probable ATP-dependent DNA helicase HFM1 isoform X2	HFM1	MER3, POF9, SEC63D1, Si-11, Si-11-6	74.3	0.03	6e-12	0.3796	1408	XP_016855979.1
probable ATP-dependent DNA helicase HFM1 isoform X3	HFM1	MER3, POF9, SEC63D1, Si-11, Si-11-6	74.3	0.03	7e-12	0.3796	1393	XP_011539157.1
probable ATP-dependent DNA helicase HFM1 isoform X5	HFM1	MER3, POF9, SEC63D1, Si-11, Si-11-6	73.9	0.03	8e-12	0.3796	1294	XP_011539159.1
probable ATP-dependent RNA helicase DDX60	DDX60		72.4	0.03	2e-11	0.3306	1712	NP_060101.3
probable ATP-dependent RNA helicase DDX60 isoform X2	DDX60		72.4	0.03	3e-11	0.3306	1682	XP_011530405.1
probable ATP-dependent DNA helicase HFM1 isoform X8	HFM1	MER3, POF9, SEC63D1, Si-11, Si-11-6	69.7	0.02	1e-10	0.398	878	XP_016855982.1
probable ATP-dependent RNA helicase DDX60-like isoform X2	DDX60L		69.7	0.03	1e-10	0.3279	1675	XP_011530706.1
probable ATP-dependent RNA helicase DDX60-like isoform X3	DDX60L		69.7	0.03	1e-10	0.3279	1674	XP_011530707.1
probable ATP-dependent RNA helicase DDX60-like isoform X4	DDX60L		69.7	0.03	2e-10	0.3279	1672	XP_011530708.1
probable ATP-dependent RNA helicase DDX60-like isoform 3	DDX60L		69.3	0.03	2e-10	0.3279	1707	NP_001332856.1
probable ATP-dependent RNA helicase DDX60-like isoform 1	DDX60L		69.3	0.03	2e-10	0.3279	1706	NP_001012985.2
probable ATP-dependent RNA helicase DDX60-like isoform X6	DDX60L		69.3	0.03	2e-10	0.3306	1093	XP_011530711.1
ATP-dependent DNA helicase Q4 isoform X3	RECQL4		63.5	0.07	1e-08	0.2877	1290	XP_016869482.1
ATP-dependent DNA helicase Q4 isoform X5	RECQL4		63.5	0.07	1e-08	0.2877	1265	XP_016869484.1
ATP-dependent DNA helicase Q4 isoform X12	RECQL4		61.6	0.07	4e-08	0.2877	911	XP_016869490.1
ATP-dependent DNA helicase Q4	RECQL4		61.2	0.07	5e-08	0.2946	1208	NP_004251.4
