# Supplementary material for: Mechanistic and genetic basis of single-strand templated repair at Cas12a-induced DNA breaks in Chlamydomonas reinhardtii
Source: Nat Commun. 2021 Nov 19;12:6751. doi: 10.1038/s41467-021-27004-1 (PMC8604939; doi:10.1038/s41467-021-27004-1)
Supplement: Supplementary file 9 — Supplementary Data 7 [file 41467_2021_27004_MOESM9_ESM.xlsx]

## Sheet: Supplementary Data 7
Target	Genome v5.5 ID	PAM	Target (5'-3')	gRNA (5'-3')	Supplier
FKB12	Cre13.g586300	TTTG	TGCACTACACGGGCACCCTGACCG	UAAUUUCUACUAAGUGUAGAUUGCACUACACGGGCACCCUGACCG	Sigma
BRCA2	Cre13.g566900	TTTA	TACTACCCGGGGCGCCAGCGCTCA	UAAUUUCUACUAAGUGUAGAUUACUACCCGGGGCGCCAGCGCUCA	Synthego
RAD51A	Cre14.g622850	TTTC	TTGATGTCCGCAGCGGCCACGCCG	UAAUUUCUACUAAGUGUAGAUUUGAUGUCCGCAGCGGCCACGCCG	Synthego
FANCD2	Cre10.g453650	TTTC	GGACCCTCGGAAGCTTCGGCGGTA	UAAUUUCUACUAAGUGUAGAUGGACCCUCGGAAGCUUCGGCGGUA	Synthego
FANCM	Cre03.g208833	TTTG	AACTGGATGCCGACGGCAACCCCA	UAAUUUCUACUAAGUGUAGAUAACUGGAUGCCGACGGCAACCCCA	Synthego
KU70	Cre13.g607500	TTTC	TAATTGACGCACAAACAGAGATGT	UAAUUUCUACUAAGUGUAGAUUAAUUGACGCACAAACAGAGAUGU	Synthego
KU80	Cre10.g423800	TTTG	ACCGGGACAGCCTGGTGCGGGGAT	UAAUUUCUACUAAGUGUAGAUACCGGGACAGCCUGGUGCGGGGAU	Synthego
POLQ1	Cre16.g664301	TTTA	GAGCTAGGTTGCCCTCCACGTGCT	UAAUUUCUACUAAGUGUAGAUGAGCUAGGUUGCCCUCCACGUGCU	Sigma
POLQ2	Cre08.g384390	TTTG	GTGCTGACCGTGTGGCTGGTATGT	UAAUUUCUACUAAGUGUAGAUGUGCUGACCGUGUGGCUGGUAUGU	Sigma
