# Supplementary material for: Mechanistic and genetic basis of single-strand templated repair at Cas12a-induced DNA breaks in Chlamydomonas reinhardtii
Source: Nat Commun. 2021 Nov 19;12:6751. doi: 10.1038/s41467-021-27004-1 (PMC8604939; doi:10.1038/s41467-021-27004-1)
Supplement: Supplementary file 10 — Supplementary Data 8 [file 41467_2021_27004_MOESM10_ESM.xlsx]

## Sheet: Supplementary Data 8
ssODN name	Experiment	Figure	Supplier	Notes	Sequence (5'-3')
ssODN_10	Homology arm lengths	Fig. 2a	Sigma	The central sequence replacing the gRNA target is highlighted	ACCGTGTTTGCTAGAGTATAACTAGAATTCCCACACGGCAAGAA
ssODN_20	Homology arm lengths	Fig. 2a	Sigma	The central sequence replacing the gRNA target is highlighted	GACTGGCCAGACCGTGTTTGCTAGAGTATAACTAGAATTCCCACACGGCAAGAAGTTCGACAGC
ssODN_30	Homology arm lengths, Fkb12 assay in DNA repair mutants	Fig. 2a,b,d, Fig. 5a	Sigma	The central sequence replacing the gRNA target is highlighted	GCTTCCCCAAGACTGGCCAGACCGTGTTTGCTAGAGTATAACTAGAATTCCCACACGGCAAGAAGTTCGACAGCTCCCGCGACC
ssODN_45	Homology arm lengths, dsDNA	Fig. 2a,c	Sigma	The central sequence replacing the gRNA target is highlighted	CTTCGGTATACAGGCGTGAGCTTCCCCAAGACTGGCCAGACCGTGTTTGCTAGAGTATAACTAGAATTCCCACACGGCAAGAAGTTCGACAGCTCCCGCGACCGTGGCGAGCCCTTCT
ssODN_60	Homology arm lengths	Fig. 2a	IDT	The central sequence replacing the gRNA target is highlighted	CGCGCTGCCTTCTTCGGTATACAGGCGTGAGCTTCCCCAAGACTGGCCAGACCGTGTTTGCTAGAGTATAACTAGAATTCCCACACGGCAAGAAGTTCGACAGCTCCCGCGACCGTGGCGAGCCCTTCTCTTTCCGCCTGGGCA
ssODN_75	Homology arm lengths	Fig. 2a	IDT	The central sequence replacing the gRNA target is highlighted	TGCCAGTCCTTTCAACGCGCTGCCTTCTTCGGTATACAGGCGTGAGCTTCCCCAAGACTGGCCAGACCGTGTTTGCTAGAGTATAACTAGAATTCCCACACGGCAAGAAGTTCGACAGCTCCCGCGACCGTGGCGAGCCCTTCTCTTTCCGCCTGGGCATGGGCGAGGTGATCA
ssODN_30_PS	ssODN modifications	Fig. 2b	Sigma	The central sequence replacing the gRNA target is highlighted, inter-nucleotide PS (5',3') are indicated as "*"	G*C*T*TCCCCAAGACTGGCCAGACCGTGTTTGCTAGAGTATAACTAGAATTCCCACACGGCAAGAAGTTCGACAGCTCCCGCG*A*C*C
ssODN_30_LNA	ssODN modifications	Fig. 2b	QIAGEN	The central sequence replacing the gRNA target is highlighted, LNA (5',3') is indicated as "+G" and "+C"	+GCTTCCCCAAGACTGGCCAGACCGTGTTTGCTAGAGTATAACTAGAATTCCCACACGGCAAGAAGTTCGACAGCTCCCGCGAC+C
ssODN_30_LNA5	ssODN modifications	Fig. 2b	QIAGEN	The central sequence replacing the gRNA target is highlighted, LNA (5') indicated as "+G"	+GCTTCCCCAAGACTGGCCAGACCGTGTTTGCTAGAGTATAACTAGAATTCCCACACGGCAAGAAGTTCGACAGCTCCCGCGACC
ssODN_30_LNA3	ssODN modifications	Fig. 2b	QIAGEN	The central sequence replacing the gRNA target is highlighted, LNA (3') indicated as "+C"	GCTTCCCCAAGACTGGCCAGACCGTGTTTGCTAGAGTATAACTAGAATTCCCACACGGCAAGAAGTTCGACAGCTCCCGCGAC+C
ssODN_45_PS	ssODN modifications	Fig. 2c	Sigma	The central sequence replacing the gRNA target is highlighted, inter-nucleotide PS (5',3') are indicated as "*"	C*T*T*CGGTATACAGGCGTGAGCTTCCCCAAGACTGGCCAGACCGTGTTTGCTAGAGTATAACTAGAATTCCCACACGGCAAGAAGTTCGACAGCTCCCGCGACCGTGGCGAGCCCT*T*C*T
ssODN_30_dideoxy	ssODN modifications	Fig. 2d	IDT	The central sequence replacing the gRNA target is highlighted, Dideoxy (3') is indicated as "/dd3C/"	GCTTCCCCAAGACTGGCCAGACCGTGTTTGCTAGAGTATAACTAGAATTCCCACACGGCAAGAAGTTCGACAGCTCCCGCGAC/dd3C/
ssODN_30_PO5	ssODN modifications	Fig. 2d	Sigma	The central sequence replacing the gRNA target is highlighted, PO (5') is indicated as "[Phos]"	[Phos]GCTTCCCCAAGACTGGCCAGACCGTGTTTGCTAGAGTATAACTAGAATTCCCACACGGCAAGAAGTTCGACAGCTCCCGCGACC
ssODN_30_PO3	ssODN modifications	Fig. 2d	Sigma	The central sequence replacing the gRNA target is highlighted, PO (3') is indicated as "[Phos]"	GCTTCCCCAAGACTGGCCAGACCGTGTTTGCTAGAGTATAACTAGAATTCCCACACGGCAAGAAGTTCGACAGCTCCCGCGACC[Phos]
ssODN_sense_0	ssODN SNPs	Fig. 3d	Sigma	SNP in highlighted (0 position)	TCCCCAAGACTGGCCAGACCGTGTTTGTGCACTACACGGGCACCCTGTCCGACGGCAAGAAGTTCGACAGCTCCCGCGACCGTGGCGAGCCCTTC
ssODN_sense_-16	ssODN SNPs	Fig. 3d	Sigma	SNP in highlighted (−16 position)	TCCCCAAGACTGGCCAGACCGTGTTTGTGCAGTACACGGGCACCCTGACCGACGGCAAGAAGTTCGACAGCTCCCGCGACCGTGGCGAGCCCTTC
ssODN_sense_-32	ssODN SNPs	Fig. 3d	Sigma	SNP in highlighted (−32 position)	TCCCCAAGACTGGCCTGACCGTGTTTGTGCACTACACGGGCACCCTGACCGACGGCAAGAAGTTCGACAGCTCCCGCGACCGTGGCGAGCCCTTC
ssODN_sense_16	ssODN SNPs	Fig. 3d	Sigma	SNP in highlighted (16 position)	TCCCCAAGACTGGCCAGACCGTGTTTGTGCACTACACGGGCACCCTGACCGACGGCAAGAAGTACGACAGCTCCCGCGACCGTGGCGAGCCCTTC
ssODN_sense_32	ssODN SNPs	Fig. 3d	Sigma	SNP in highlighted (32 position)	TCCCCAAGACTGGCCAGACCGTGTTTGTGCACTACACGGGCACCCTGACCGACGGCAAGAAGTTCGACAGCTCCCGCGAGCGTGGCGAGCCCTTC
ssODN_sense_-32_-16_0_16_32	ssODN SNPs	Fig. 3e	Sigma	SNPs are highlighted (−32, −16, 0, 16, 32 positions)	TCCCCAAGACTGGCCTGACCGTGTTTGTGCAGTACACGGGCACCCTGTCCGACGGCAAGAAGTACGACAGCTCCCGCGAGCGTGGCGAGCCCTTC
ssODN_sense_-32_-16_0	ssODN SNPs	Fig. 3f	Sigma	SNPs are highlighted (−32, −16, 0 positions)	TCCCCAAGACTGGCCTGACCGTGTTTGTGCAGTACACGGGCACCCTGTCCGACGGCAAGAAGTTCGACAGCTCCCGCGACCGTGGCGAGCCCTTC
ssODN_sense_0_16_32	ssODN SNPs	Fig. 3f	Sigma	SNPs are highlighted (0, 16, 32 positions)	TCCCCAAGACTGGCCAGACCGTGTTTGTGCACTACACGGGCACCCTGTCCGACGGCAAGAAGTACGACAGCTCCCGCGAGCGTGGCGAGCCCTTC
ssODN_antisense_0	ssODN SNPs	Fig. 3g	Sigma	SNP in highlighted (0 position)	GAAGGGCTCGCCACGGTCGCGGGAGCTGTCGAACTTCTTGCCGTCGGACAGGGTGCCCGTGTAGTGCACAAACACGGTCTGGCCAGTCTTGGGGA
ssODN_antisense_-16	ssODN SNPs	Fig. 3g	Sigma	SNP in highlighted (−16 position)	GAAGGGCTCGCCACGGTCGCGGGAGCTGTCGAACTTCTTGCCGTCGGTCAGGGTGCCCGTGTACTGCACAAACACGGTCTGGCCAGTCTTGGGGA
ssODN_antisense_-32	ssODN SNPs	Fig. 3g	Sigma	SNP in highlighted (−32 position)	GAAGGGCTCGCCACGGTCGCGGGAGCTGTCGAACTTCTTGCCGTCGGTCAGGGTGCCCGTGTAGTGCACAAACACGGTCAGGCCAGTCTTGGGGA
ssODN_antisense_16	ssODN SNPs	Fig. 3g	Sigma	SNP in highlighted (16 position)	GAAGGGCTCGCCACGGTCGCGGGAGCTGTCGTACTTCTTGCCGTCGGTCAGGGTGCCCGTGTAGTGCACAAACACGGTCTGGCCAGTCTTGGGGA
ssODN_antisense_32	ssODN SNPs	Fig. 3g	Sigma	SNP in highlighted (32 position)	GAAGGGCTCGCCACGCTCGCGGGAGCTGTCGAACTTCTTGCCGTCGGTCAGGGTGCCCGTGTAGTGCACAAACACGGTCTGGCCAGTCTTGGGGA
ssODN_antisense_-32_-16_0_16_32	ssODN SNPs	Fig. 3h	Sigma	SNPs are highlighted (−32, −16, 0, 16, 32 positions)	GAAGGGCTCGCCACGCTCGCGGGAGCTGTCGTACTTCTTGCCGTCGGACAGGGTGCCCGTGTACTGCACAAACACGGTCAGGCCAGTCTTGGGGA
ssODN_antisense_-32_-16_0	ssODN SNPs	Fig. 3i	Sigma	SNPs are highlighted (−32, −16, 0 positions)	GAAGGGCTCGCCACGGTCGCGGGAGCTGTCGAACTTCTTGCCGTCGGACAGGGTGCCCGTGTACTGCACAAACACGGTCAGGCCAGTCTTGGGGA
ssODN_antisense_0_16_32	ssODN SNPs	Fig. 3i	Sigma	SNPs are highlighted (0, 16, 32 positions)	GAAGGGCTCGCCACGCTCGCGGGAGCTGTCGTACTTCTTGCCGTCGGACAGGGTGCCCGTGTAGTGCACAAACACGGTCTGGCCAGTCTTGGGGA
ssODN_REs	Restriction enzyme site insertion	Fig. 3l	Sigma	Bfa (CTAG) and Pvu2 (CAGCTG) sites are highlighted	TCCCCAAGACTGGCCAGACCTAGTTTGTGCACTACACGGGCACCCTGACCGACGGCAAGAAGTTCGACAGCTGGCGCGACCGTGGCGAGCCCTTC
ssODN_REs_rc	Restriction enzyme site insertion	Fig. 3l	Sigma	Bfa (CTAG) and Pvu2 (CAGCTG) sites are highlighted	GAAGGGCTCGCCACGGTCGCGCCAGCTGTCGAACTTCTTGCCGTCGGTCAGGGTGCCCGTGTAGTGCACAAACTAGGTCTGGCCAGTCTTGGGGA
ssODN_REs_ctrl	Restriction enzyme control	Supplementary Fig. 6c	Sigma	Bfa (CTAG) and Pvu2 (CAGCTG) sites are highlighted	TCCCCAAGACTGGCCAGACCGTGTTTGTCAGCTGCACGGGCACCCCTAGCGACGGCAAGAAAAGCTTCAGCTCCCGCGACCGTGGCGAGCCCTTC
ssODN_REs_ctrl_rc	Restriction enzyme control	Supplementary Fig. 6c	Sigma	Bfa (CTAG) and Pvu2 (CAGCTG) sites are highlighted	GAAGGGCTCGCCACGGTCGCGGGAGCTGAAGCTTTTCTTGCCGTCGCTAGGGGTGCCCGTGCAGCTGACAAACACGGTCTGGCCAGTCTTGGGGA
ssODN_bio	Biotin	Fig.4b	IDT	A central non-homologous sequence containing stop codons is highlighted; biotinylated thymine indicated as, "/iBiodT/""	GCTTCCCCAAGACTGGCCAGACCGTGTTTGTGCACTACACGGGCCTAAT/iBiodT/AACTAAGGCAAGAAGTTCGACAGCTCCCGCGACCGTGGCGAGCCCTTCTC
ssODN_nobio	Biotin	Fig.4b	IDT	A central non-homologous sequence containing stop codons is highlighted	GCTTCCCCAAGACTGGCCAGACCGTGTTTGTGCACTACACGGGCCTAATTAACTAAGGCAAGAAGTTCGACAGCTCCCGCGACCGTGGCGAGCCCTTCTC
ssODN_45_revcomp	dsDNA	Supplementary Fig. 12b	Sigma	The central sequence replacing the gRNA target is highlighted	AGAAGGGCTCGCCACGGTCGCGGGAGCTGTCGAACTTCTTGCCGTGTGGGAATTCTAGTTATACTCTAGCAAACACGGTCTGGCCAGTCTTGGGGAAGCTCACGCCTGTATACCGAAG
