# Supplementary material for: Mechanistic and genetic basis of single-strand templated repair at Cas12a-induced DNA breaks in Chlamydomonas reinhardtii
Source: Nat Commun. 2021 Nov 19;12:6751. doi: 10.1038/s41467-021-27004-1 (PMC8604939; doi:10.1038/s41467-021-27004-1)
Supplement: Supplementary file 11 — Supplementary Data 9 [file 41467_2021_27004_MOESM11_ESM.xlsx]

## Sheet: Supplementary Data 9
Target	Mutant line #	Forward primer (5'-3')	Reverse primer (5'-3')	Polymerase	Cycle	Amplicon	Notes
FKB12		ATGGGTGTCGACGTCGCGACTA	GAAGTCGTGGCTGATGGTCAG	Phire Plant Direct PCR Master Mix	98°C, 5 min > ( 98°C, 5 s > 67°C, 5 s > 72°C, 10 s) × 35 > 72°C, 1 min	743 bp	Sanger sequencing performed using forward primer.
				GoTaq Long Mastermix	95°C, 2 min > ( 94°C, 10 s > 65°C, 1 min) × 35 > 72°C, 10 min	743 bp
FKB12		GCACTACACGGGCCTAAT	CTCATCTCACCTTGATCACCTC	GoTaq Long Mastermix	95°C, 2 min > ( 94°C, 10 s > 65°C, 5 s) × 40 > 72°C, 10 min	110 bp	Used for biotin experiment
aphVIII		GACGGCGGGGAGCTC	GCTGGGTACCCGCTTCAAATACGC	Q5 High-fidelity polymerase	98°C, 30 s > ( 98°C, 10 s > 68°C, 30 s > 72°C, 1 min) × 35 > 72°C, 1 min	1825 bp	Amplifying aphVIII to use for generating mutants.
aphVIII		CCGAGGCGCTCAAGGAGAAGCTCATTTTTCTAATTGACGCACAAACAGAGGACGGCGGGGAGCTCGCTGAG	CCGGGTTTGGCTCCACCCGTGAGACAACTCACCACAATCTCCTCAAACATCGCTTCAAATACGCCCAGCCCGC	GoTaq Long Mastermix	95°C, 2 min > ( 94°C, 30 s > 67°C, 30 s > 72°C, 2 min) × 35 > 72°C, 10 min	1915 bp	Primers used to add 50 bp overhangs for making KU70 mutants, the sequence homologous to aphVIII is highlighted.
aphVIII		ATGAGGACCCGACAACAGGCGAGAAGTTTGACCGGGACAGCCTGGTGCGGGACGGCGGGGAGCTCGCTGAG	GCTCCGCCGCTCCGCTCCCAGCCCCTCACCTGCGCGCCAAAGTTGTATCCCGCTTCAAATACGCCCAGCCCGC	GoTaq Long Mastermix	95°C, 2 min > ( 94°C, 30 s > 67°C, 30 s > 72°C, 2 min) × 35 > 72°C, 10 min	1915 bp	Primers used to 50 bp add overhangs for making KU80 mutants, the sequence homologous to aphVIII is highlighted.
BRCA2	1	CATCCGAAGCAGCTGTTACTG	GGTGACAGCACAGTGTGGAC	GoTaq Long Mastermix	95°C, 2 min > ( 94°C, 10 s > 65°C, 3 min) × 35 > 72°C, 10 min	~500 bp	5' BRCA2-aphVIII junction
BRCA2	1	CCACCTTGACAAACAACTCCC	CATATGGGTCGTGACAACG	GoTaq Long Mastermix	95°C, 2 min > ( 94°C, 10 s > 65°C, 1 min 30 s) × 35 > 72°C, 10 min	~800 bp	3' BRCA2-aphVIII junction
BRCA2	2	CATCCGAAGCAGCTGTTACTG	GAAAGTGGAGGTCACCGTTC	GoTaq Long Mastermix	95°C, 2 min > ( 94°C, 10 s > 65°C, 3 min) × 35 > 72°C, 10 min	~1100 bp	5' BRCA2-aphVIII junction
BRCA2	2	GAAAGTGGAGGTCACCGTTC	CATATGGGTCGTGACAACG	GoTaq Long Mastermix	95°C, 2 min > ( 94°C, 10 s > 65°C, 3 min) × 35 > 72°C, 10 min	~700 bp	3' BRCA2-aphVIII junction
BRCA2	3	CATCCGAAGCAGCTGTTACTG	CATATGGGTCGTGACAACG	GoTaq Long Mastermix	95°C, 2 min > ( 94°C, 10 s > 65°C, 3 min) × 35 > 72°C, 10 min	~800 bp	5' and 3' BRCA2-aphVIII junction
RAD51	1	AACTACGCATCTGCAAAATGG	GCGTATGTATAAGTGCTCGTTTGTC	GoTaq Long Mastermix	95°C, 2 min > ( 94°C, 10 s > 65°C, 2 min) × 35 > 72°C, 10 min	~1000 bp	5' RAD51-aphVIII junction
RAD51	1	GAAAGTGGAGGTCACCGTTC	GGCCCTGGATAATAGGACGTA	GoTaq Long Mastermix	95°C, 2 min > ( 94°C, 10 s > 65°C, 3 min) × 35 > 72°C, 10 min	~400 bp	3' RAD51-aphVIII junction
RAD51	2	AACTACGCATCTGCAAAATGG	GGCCCTGGATAATAGGACGTA	GoTaq Long Mastermix	95°C, 2 min > ( 94°C, 10 s > 65°C, 3 min) × 35 > 72°C, 10 min	~2000 bp	5' and 3' RAD51-aphVIII junction
RAD51	3	GGTGACAGCACAGTGTGGAC	GGCCCTGGATAATAGGACGTA	GoTaq Long Mastermix	95°C, 2 min > ( 94°C, 10 s > 65°C, 3 min) × 35 > 72°C, 10 min	~1000 bp, ~1200 bp	3' RAD51-aphVIII junction, two bands gel excised for sequencing (primer site duplication through aphVIII fragmentation)
FANCD2	1	TCGACCAGATATGGAGAGCAG	TGGCCATTTTAAGATGTTGAGTG	GoTaq Long Mastermix	95°C, 2 min > ( 94°C, 10 s > 65°C, 2 min 30 s) × 35 > 72°C, 10 min	~700 bp	5' FANCD2-aphVIII junction
FANCD2	1	TGGCCATTTTAAGATGTTGAGTG	ACACCAACCATGTAAGCTCAAG	GoTaq Long Mastermix	95°C, 2 min > ( 94°C, 10 s > 65°C, 2 min 30 s) × 35 > 72°C, 10 min	~700 bp	3' FANCD2-aphVIII junction
FANCD2	2	TCGACCAGATATGGAGAGCAG	TGGCCATTTTAAGATGTTGAGTG	GoTaq Long Mastermix	95°C, 2 min > ( 94°C, 10 s > 65°C, 2 min 30 s) × 35 > 72°C, 10 min	~1200 bp	5' FANCD2-aphVIII junction
FANCD2	2	TTCAACACGTAAAAAGCGGAGG	ACACCAACCATGTAAGCTCAAG	GoTaq Long Mastermix	95°C, 2 min > ( 94°C, 10 s > 65°C, 2 min 30 s) × 35 > 72°C, 10 min	~400 bp	3' FANCD2-aphVIII junction
FANCD2	3	TTCAACACGTAAAAAGCGGAGG	ACACCAACCATGTAAGCTCAAG	GoTaq Long Mastermix	95°C, 2 min > ( 94°C, 10 s > 65°C, 2 min 30 s) × 35 > 72°C, 10 min	~500 bp	3' FANCD2-aphVIII junction
FANCM	1	AACTTCGCTTGTTTCATGTGC	AACCAAAGCGACTACCGTACTTG	GoTaq Long Mastermix	95°C, 2 min > ( 94°C, 10 s > 65°C, 3 min) × 35 > 72°C, 10 min	~3000 bp	5' and 3' FANCM-aphVIII junction
KU70	1	AGCTCCCGCCTAAAATGGAC	GGTGGGAATGGGGGATACAG	GoTaq Long Mastermix	95°C, 2 min > ( 94°C, 30 s > 64°C, 30 s > 72°C, 2 min ) × 35 > 72°C, 10 min	~4000 bp	5' and 3' KU70-aphVIII junction
KU80	1	TGGACGTCCTACTACTCGGG	CCAACTCCCCTTCCAAGTCC	GoTaq Long Mastermix	95°C, 2 min > ( 94°C, 30 s > 64°C, 30 s > 72°C, 2 min ) × 35 > 72°C, 10 min	~1900 bp	5' and 3' KU80-aphVIII junction
KU80	2	TGGACGTCCTACTACTCGGG	CCAACTCCCCTTCCAAGTCC	GoTaq Long Mastermix	95°C, 2 min > ( 94°C, 30 s > 64°C, 30 s > 72°C, 2 min ) × 35 > 72°C, 10 min	~2300 bp	5' and 3' KU80-aphVIII junction
KU80	3	TGGACGTCCTACTACTCGGG	CCAACTCCCCTTCCAAGTCC	GoTaq Long Mastermix	95°C, 2 min > ( 94°C, 30 s > 64°C, 30 s > 72°C, 2 min ) × 35 > 72°C, 10 min	~1900 bp	5' and 3' KU80-aphVIII junction
POLQ1	1	CGTGCTTCCAGACGATGCTA	CGGCACTACATCTTGCTGGA	GoTaq Long Mastermix	95°C, 2 min > ( 94°C, 30 s > 64°C, 30 s > 72°C, 2 min ) × 35 > 72°C, 10 min	~1800 bp	5' and 3' POLQ1-aphVIII junction
POLQ1	2	CGTGCTTCCAGACGATGCTA	CGGCACTACATCTTGCTGGA	GoTaq Long Mastermix	95°C, 2 min > ( 94°C, 30 s > 64°C, 30 s > 72°C, 2 min ) × 35 > 72°C, 10 min	~1800 bp	5' and 3' POLQ1-aphVIII junction
POLQ1	3	CGTGCTTCCAGACGATGCTA	CGGCACTACATCTTGCTGGA	GoTaq Long Mastermix	95°C, 2 min > ( 94°C, 30 s > 64°C, 30 s > 72°C, 2 min ) × 35 > 72°C, 10 min	~500 bp	5' and 3' POLQ1-aphVIII junction
POLQ2	1	ATCATGCCGGCTACCAACAT	GGTGGGGAAGTCGGAATGAG	GoTaq Long Mastermix	95°C, 2 min > ( 94°C, 30 s > 64°C, 30 s > 72°C, 2 min ) × 35 > 72°C, 10 min	~2000 bp	5' POLQ2-aphVIII junction
POLQ2	1	ATCATGCCGGCTACCAACAT	GGTGGGGAAGTCGGAATGAG	GoTaq Long Mastermix	95°C, 2 min > ( 94°C, 30 s > 64°C, 30 s > 72°C, 2 min ) × 35 > 72°C, 10 min	~2000 bp	3' POLQ2-aphVIII junction
POLQ2	2	ATCATGCCGGCTACCAACAT	TGGCCATTTTAAGATGTTGAGTG	GoTaq Long Mastermix	95°C, 2 min > ( 94°C, 10 s > 65°C, 2 min 30 s) × 35 > 72°C, 10 min	~1300 bp	5' POLQ2-aphVIII junction
POLQ2	2	TTCAACACGTAAAAAGCGGAGG	GGTGGGGAAGTCGGAATGAG	GoTaq Long Mastermix	95°C, 2 min > ( 94°C, 10 s > 65°C, 2 min 30 s) × 35 > 72°C, 10 min	~1200 bp	3' POLQ2-aphVIII junction
POLQ2	3	ATCATGCCGGCTACCAACAT	TTCAACACGTAAAAAGCGGAGG	GoTaq Long Mastermix	95°C, 2 min > ( 94°C, 10 s > 65°C, 2 min 30 s) × 35 > 72°C, 10 min	~600 bp	5' POLQ2-aphVIII junction
POLQ2	3	TGGCCATTTTAAGATGTTGAGTG	GGTGGGGAAGTCGGAATGAG	GoTaq Long Mastermix	95°C, 2 min > ( 94°C, 10 s > 65°C, 2 min 30 s) × 35 > 72°C, 10 min	~700 bp	3' POLQ2-aphVIII junction
POLQ2	4	ATCATGCCGGCTACCAACAT	TGGCCATTTTAAGATGTTGAGTG	GoTaq Long Mastermix	95°C, 2 min > ( 94°C, 10 s > 65°C, 2 min 30 s) × 35 > 72°C, 10 min	~700 bp	5' POLQ2-aphVIII junction
POLQ2	4	TTCAACACGTAAAAAGCGGAGG	GGTGGGGAAGTCGGAATGAG	GoTaq Long Mastermix	95°C, 2 min > ( 94°C, 10 s > 65°C, 2 min 30 s) × 35 > 72°C, 10 min	~2000 bp	3' POLQ2-aphVIII junction
