# Supplementary material for: Mechanistic and genetic basis of single-strand templated repair at Cas12a-induced DNA breaks in Chlamydomonas reinhardtii
Source: Nat Commun. 2021 Nov 19;12:6751. doi: 10.1038/s41467-021-27004-1 (PMC8604939; doi:10.1038/s41467-021-27004-1)
Supplement: Supplementary file 12 — Supplementary Data 10 [file 41467_2021_27004_MOESM12_ESM.xlsx]

## Sheet: Supplementary Data 10
Background	Genotype	Line #	Chlamydomonas Resource Center ID	Author ref #1	Author ref #2
CC-1883 cw15 mt-	brca2	1	CC-5701 brca2 [line #1]	1.5	AF
CC-1883 cw15 mt-	brca2	2	CC-5702 brca2 [line #2]	2.5	AF
CC-1883 cw15 mt-	brca2	3	CC-5703 brca2 [line #3]	3.6	AF
CC-1883 cw15 mt-	rad51a	1	CC-5704 rad51a [line #1]	1.38	AF
CC-1883 cw15 mt-	rad51a	2	CC-5705 rad51a [line #2]	2.2	AF
CC-1883 cw15 mt-	rad51a	3	CC-5706 rad51a [line #3]	3.2	AF
CC-1883 cw15 mt-	fancd2	1	CC-5707 fancd2 [line #1]	1-3	AM/CvK
CC-1883 cw15 mt-	fancd2	2	CC-5708 fancd2 [line #2]	1-7	AM/CvK
CC-1883 cw15 mt-	fancd2	3	CC-5709 fancd2 [line #3]	2-11	AM/CvK
CC-1883 cw15 mt-	fancm	1	CC-5710 fancm [line #1]	3.17	AF
CC-1883 cw15 mt-	ku70	1	CC-5711 ku70 [line #1]	A70	CYP
CC-1883 cw15 mt-	ku80	1	CC-5712 ku80 [line #1]	SB11	CYP
CC-1883 cw15 mt-	ku80	2	CC-5713 ku80 [line #2]	AH6	CYP
CC-1883 cw15 mt-	ku80	3	CC-5714 ku80 [line #3]	SB13	CYP
CC-1883 cw15 mt-	polq1	1	CC-5715 polq1 [line #1]	1_3	CYP
CC-1883 cw15 mt-	polq1	2	CC-5716 polq1 [line #2]	1_5	CYP
CC-1883 cw15 mt-	polq1	3	CC-5717 polq1 [line #3]	1_7	CYP
CC-1883 cw15 mt-	polq2	1	CC-5718 polq2 [line #1]	2_3	CYP
CC-1883 cw15 mt-	polq2	2	CC-5719 polq2 [line #2]	2-4 "3"	AM/CvK
CC-1883 cw15 mt-	polq2	3	CC-5720 polq2 [line #3]	3-2 "4"	AM/CvK
CC-1883 cw15 mt-	polq2	4	CC-5721 polq2 [line #4]	3-5 "5"	AM/CvK
