# Supplementary material for: Mechanistic and genetic basis of single-strand templated repair at Cas12a-induced DNA breaks in Chlamydomonas reinhardtii
Source: Nat Commun. 2021 Nov 19;12:6751. doi: 10.1038/s41467-021-27004-1 (PMC8604939; doi:10.1038/s41467-021-27004-1)
Supplement: Supplementary file 13 — Supplementary Data 11 [file 41467_2021_27004_MOESM13_ESM.xlsx]

## Sheet: Supplementary Data 11
Product	Forward primer	Reverse primer	Polymerase	Cycle
-32 SNP upstream arm	ATGGGTGTCGACGTCGCGACTA	CACGGTCAGGCCAGTCTTG	Phusion	98°C, 30 s > ( 98°C, 10 s > 69°C, 20 s > 72°C, 15 s) × 35 > 72°C, 5 min
-32 SNP downstream arm	CAAGACTGGCCTGACCGTG	GAAGTCGTGGCTGATGGTCAG	Phusion	98°C, 30 s > ( 98°C, 10 s > 69°C, 20 s > 72°C, 15 s) × 35 > 72°C, 5 min
-16 SNP upstream arm	ATGGGTGTCGACGTCGCGACTA	GCCCGTGTACTGCACAAACAC	Phusion	98°C, 30 s > ( 98°C, 10 s > 69°C, 20 s > 72°C, 15 s) × 35 > 72°C, 5 min
-16 SNP downstream arm	GTGTTTGTGCAGTACACGGGC	GAAGTCGTGGCTGATGGTCAG	Phusion	98°C, 30 s > ( 98°C, 10 s > 69°C, 20 s > 72°C, 15 s) × 35 > 72°C, 5 min
0 SNP upstream arm	ATGGGTGTCGACGTCGCGACTA	CTTGCCGTCGGACAGGGTG	Phusion	98°C, 30 s > ( 98°C, 10 s > 69°C, 20 s > 72°C, 15 s) × 35 > 72°C, 5 min
0 SNP downstream arm	CACCCTGTCCGACGGCAAG	GAAGTCGTGGCTGATGGTCAG	Phusion	98°C, 30 s > ( 98°C, 10 s > 69°C, 20 s > 72°C, 15 s) × 35 > 72°C, 5 min
16 SNP upstream arm	ATGGGTGTCGACGTCGCGACTA	CGGGAGCTGTCGTACTTCTTG	Phusion	98°C, 30 s > ( 98°C, 10 s > 69°C, 20 s > 72°C, 15 s) × 35 > 72°C, 5 min
16 SNP downstream arm	CAAGAAGTACGACAGCTCCCG	GAAGTCGTGGCTGATGGTCAG	Phusion	98°C, 30 s > ( 98°C, 10 s > 69°C, 20 s > 72°C, 15 s) × 35 > 72°C, 5 min
32 SNP upstream arm	ATGGGTGTCGACGTCGCGACTA	CCACGCTCGCGGGAG	Phusion	98°C, 30 s > ( 98°C, 10 s > 69°C, 20 s > 72°C, 15 s) × 35 > 72°C, 5 min
32 SNP downstream arm	CTCCCGCGAGCGTGG	GAAGTCGTGGCTGATGGTCAG	Phusion	98°C, 30 s > ( 98°C, 10 s > 69°C, 20 s > 72°C, 15 s) × 35 > 72°C, 5 min
