# Supplementary material for: Mechanistic and genetic basis of single-strand templated repair at Cas12a-induced DNA breaks in Chlamydomonas reinhardtii
Source: Nat Commun. 2021 Nov 19;12:6751. doi: 10.1038/s41467-021-27004-1 (PMC8604939; doi:10.1038/s41467-021-27004-1)
Supplement: Supplementary file 14 — Supplementary Data 12 [file 41467_2021_27004_MOESM14_ESM.xlsx]

## Sheet: Supplementary Data 12
				Sense ssODNs																								Antisense ssODNs
				ssODN_sense_-32			ssODN_sense_-16			ssODN_sense_0			ssODN_sense_16			ssODN_sense_32			ssODN_sense_-32_-16_0			ssODN_sense_0_16_32			ssODN_sense_-32_-16_0_16_32			ssODN_antisense_-32			ssODN_antisense_-16			ssODN_antisense_0			ssODN_antisense_16			ssODN_antisense_32			ssODN_antisense_-32_-16_0			ssODN_antisense_0_16_32			ssODN_antisense_-32_-16_0_16_32
Guide position	Guide sequence	Sanger base call	Focal base	rep1	rep2	rep3	rep1	rep2	rep3	rep1	rep2	rep3	rep1	rep2	rep3	rep1	rep2	rep3	rep1	rep2	rep3	rep1	rep2	rep3	rep1	rep2	rep3	rep1	rep2	rep3	rep1	rep2	rep3	rep1	rep2	rep3	rep1	rep2	rep3	rep1	rep2	rep3	rep1	rep2	rep3	rep1	rep2	rep3	rep1
1	A	A	A	0	0	0	0	0	0	0	0	1.08802e-14	0	0	4.23772e-13	0	0	0	0	2.88214e-13	0	0	0	0	0	0	0	0	0	0	0	0	0	0	0	0	0	0	0	0	0	0	0	7.84e-13	0	0	0	0	1.19e-14
1	A	A	C	0.453911	0.322684	0.145154	0.452549	0.596069	0.256036	0.380967	0.634457	0.747413	0.515246	0.355077	0.808373	0.438074	0.467558	0.710137	0.383722	0.297903	0.580104	0.317766	0.637443	0.465955	0.574536	0.577652	0.417611	0.236141	0.341642	0.404	0.229417	0.40998	0.354	0.21	0.356364	0.457	0.529616	0.546158	0.362632	0.445	0.421889	0.291	0.422	0.444	0.35	0.435	0.358703	0.366	0.445
1	A	A	G	0.367425	0.326155	0.191851	0.304222	0.161615	0.254015	0.103383	0.9	0.136053	0.147395	0.205851	0.0851564	0.113878	0.454068	0.0213262	0.203045	0.480374	0.0318036	0.0390633	0.26488	0.446304	0.045593	0.876405	0.0932421	0.445863	0.250359	0.273	0.317034	0.219977	0.125	0.244	0.667018	0.402	0.455336	0.133883	0.304984	0.458	0.402946	0.142	0.417	0.00571	0.27	0.393	0.427638	0.238	0.46
1	A	A	T	3.64116e-09	5.55111e-16	0	0.521252	0.61991	0.946809	0.810085	0.639293	0.913979	0.911258	0.811481	0.307785	0.903226	0.154416	0.734043	4.45392e-06	1.89848e-14	0.0110744	0.181241	0.360158	0.870968	0.144301	0.000139198	0.00046254	0.000196921	0.000129084	4.44e-16	0.811982	0.176483	0.914	0.653	0.353624	0.121	0.253779	0.882979	0.847072	0.187	0.162498	0.153	5.43e-13	0.000227	5.04e-08	0.223	0.744981	0.252	1.39e-14
2	G	G	A	0.26369	0.131588	0.000442254	0.125832	0.128177	0.0304046	0.10199	0.158869	0.0871727	0.159116	0.183478	0.163368	0.261231	0.264927	0.0956905	0.515584	0.254915	0.429794	0.160538	0.26079	0.164967	0.125902	0.358655	0.103599	0.0620142	0.342923	0.394	0.0557934	0.370893	0.464	0.26	0.404123	0.278	0.516698	0.268978	0.254657	0.474	0.282842	0.367	0.621	0.239	0.413	0.447	0.296982	0.345	0.446
2	G	G	C	0.416695	0.751362	0.166667	0.239081	0.50766	0.291823	0.478478	0.310167	0.892857	0.835613	0.810473	0.817296	0.728889	0.666802	0.783133	0.389261	0.422803	0.603148	0.872311	0.62941	0.515432	0.0589144	0.202057	0.920076	0.777538	0.264297	0.454	0.861135	0.40998	0.702	0.382	0.149718	0.686	0.202782	0.397392	0.639882	0.324	0.234587	0.818	0.319	0.328	0.792	0.45	0.238111	0.588	0.282
2	G	G	G	0	0	0	0	0	0	0	0	2.90223e-10	0	0	1.23301e-12	0	0	2.22045e-16	0	0	0	0	0	0	0	0	0	0	0	0	0	0	0	0	0	0	0	0	0	0	0	0	0	0	0	0	0	0	0
2	G	G	T	0.740005	0.58636	0.107527	0.762602	0.702175	0.946809	0.856449	0.747548	0.880095	0.609395	0.813314	0.903226	0.454336	0.577355	0.734043	0.696044	0.659357	0.87234	0.890649	0.894737	0.503906	0.93617	0.901942	0.861702	0.957447	0.935484	0.898	0.737188	0.893617	0.793	0.501	0.903226	0.871	0.553856	0.676377	0.848912	0.568	0.830075	0.365	0.881	0.828	0.841	0.904	0.871944	0.915	0.926
3	A	A	A	0	0	0	0	0	0	0	0	3.55271e-15	0	0	6.88338e-15	0	0	0	0	0	0	0	0	0	0	0	0	0	0	0	0	0	0	0	0	0	0	0	0	0	0	0	0	1.11e-16	0	0	0	0	0
3	A	A	C	0.605992	0.588494	0.166667	0.715163	0.745164	0.539816	0.550993	0.811519	0.703513	0.585315	0.78913	0.824849	0.596901	0.75119	0.644427	0.632481	0.764545	0.619002	0.802558	0.815295	0.826524	0.654645	0.771308	0.768533	0.602659	0.787711	0.795	0.687827	0.794309	0.873	0.729	0.801833	0.759	0.829093	0.851751	0.72389	0.789	0.761346	0.754	0.836	0.764	0.679	0.773	0.76115	0.688	0.79
3	A	A	G	0.459254	0.523961	0.210454	0.567884	0.727646	0.55105	0.670504	0.508719	0.781316	0.530434	0.61867	0.851556	0.451107	0.854877	0.620738	0.587275	0.329059	0.668703	0.549953	0.651658	0.855168	0.216756	0.430574	0.780444	0.849597	0.862798	0.808	0.633551	0.852554	0.793	0.743	0.72484	0.666	0.75375	0.837613	0.696179	0.741	0.889306	0.759	0.754	0.744	0.696	0.709	0.910834	0.858	0.635
3	A	A	T	0.610068	0.780122	0.107527	0.388667	0.595304	0.856502	0.560965	0.355689	0.236585	0.713237	0.269379	0.433803	0.536978	0.332632	0.238899	0.560057	0.231709	0.427624	0.263255	0.262454	0.82954	0.577875	0.595192	0.299868	0.777818	0.107949	0.525	0.613235	0.0941533	0.785	0.72	0.132555	0.111	0.254989	0.137118	0.0462681	0.207	0.105859	0.0363	0.104	0.243	0.0807	0.241	0.924731	0.153	0.232
4	C	C	A	0.171146	0.222962	0.1	0.0694023	0.0280816	0.137301	0.315748	0.0628414	0.265408	0.0391673	0.0771292	0.133387	0.0819566	0.206654	0.0146014	0.142064	0.0250907	0.251507	0.0768318	0.839286	0.201677	0.221796	0.830357	0.0817127	0.1518	0.213193	0.198	0.136784	0.184231	0.165	0.227	0.222208	0.228	0.229711	0.0683663	0.276249	0.229	0.214403	0.122	0.243	0.326	0.16	0.26	0.213736	0.252	0.142
4	C	C	C	0	0	0	0	0	0	0	0	0	0	0	0	0	0	0	0	0	0	0	0	0	0	0	0	0	0	0	0	0	0	0	0	0	0	0	0	0	0	0	0	0	0	0	0	0	0
4	C	C	G	0.933333	0.534688	0.21978	0.849526	0.932584	0.759313	0.536522	0.463956	0.835165	0.912088	0.372569	0.356925	0.844444	0.739034	0.824176	0.866667	0.803471	0.777778	0.3286	0.539703	0.0487451	0.0802675	0.876405	0.9	0.843106	0.228365	0.246	0.838131	0.927448	0.281	0.461	0.21882	0.248	0.475551	0.32007	0.573593	0.5	0.955556	0.483	0.349	0.935	0.22	0.442	0.954759	0.183	0.543
4	C	C	T	0.260453	0.559324	0.107527	0.265889	0.710205	0.601023	0.177216	0.310749	0.319958	0.334369	0.645774	0.361725	0.212406	0.352556	0.683305	0.318315	0.668843	0.665053	0.416704	0.413258	0.291392	0.469978	0.672698	0.84147	0.448572	0.649294	0.903	0.247695	0.851921	0.504	0.517	0.575024	0.741	0.516023	0.275404	0.510159	0.487	0.440195	0.502	0.518	0.404	0.346	0.563	0.622115	0.329	0.603
5	C	C	A	0.173914	0.148928	0.1	0.142796	0.830357	0.135814	0.33309	0.00969472	0.103266	0.0578896	0.0585306	0.0555508	0.0957855	0.509751	0.0476328	0.111011	0.801802	0.102448	0.0965346	0.233876	0.0706253	0.0117369	0.0176596	0.101587	0.284605	0.213272	0.0865	0.118146	0.0613209	0.0762	0.121	0.166873	0.0977	0.0278921	0.0936615	0.0943955	0.0602	0.0177568	0.0697	0.098	0.061	0.287	0.0741	0.122906	0.179	0.179
5	C	C	C	0	0	0	0	0	0	0	0	0	0	0	0	0	0	0	0	0	0	0	0	0	0	0	0	0	0	0	0	0	0	0	0	0	0	0	0	0	0	0	0	0	0	0	0	0	0
5	C	C	G	0.313366	0.291407	0.21978	0.456814	0.402807	0.177378	0.298524	0.621495	0.267487	0.410536	0.29581	0.7925	0.318785	0.623663	0.180513	0.366221	0.596998	0.0200335	0.149699	0.520812	0.612982	0.224791	0.511826	0.0313485	0.20196	0.399337	0.524	0.350764	0.197604	0.259	0.313	0.122014	0.208	0.585907	0.218332	0.348229	0.494	0.260921	0.417	0.476	0.216	0.207	0.407	0.417099	0.295	0.465
5	C	C	T	0.335921	0.715687	0.107527	0.334143	0.519578	0.622873	0.198018	0.408391	0.801403	0.540932	0.725405	0.650969	0.349233	0.311869	0.734043	0.93617	0.697587	0.87234	0.554945	0.851831	0.339425	0.694892	0.613705	0.861702	0.187307	0.931249	0.588	0.231323	0.885222	0.915	0.33	0.678717	0.397	0.641298	0.81952	0.391659	0.51	0.851064	0.693	0.598	0.553	0.762	0.373	0.628928	0.554	0.631
6	G	G	A	0.352118	0.101331	0.1	0.241796	0.330793	0.128743	0.341461	0.449594	0.402416	0.086783	0.180043	0.410566	0.0907206	0.238623	0.137797	0.238506	0.188146	0.132924	0.137157	0.261578	0.167562	0.224843	0.830357	0.21879	0.137463	0.0620964	0.113	0.108574	0.213107	0.116	0.103	0.140435	0.131	0.229946	0.107283	0.14613	0.23	0.0613987	0.327	0.163	0.392	0.131	0.809	0.114717	0.261	0.225
6	G	G	C	0.525766	0.602683	0.166667	0.435656	0.476225	0.42644	0.492191	0.419658	0.281689	0.331861	0.474605	0.630253	0.529137	0.603227	0.105353	0.64194	0.214666	0.815076	0.766358	0.361757	0.309371	0.66358	0.465628	0.573306	0.645489	0.335046	0.629	0.494218	0.622975	0.717	0.63	0.67205	0.55	0.435781	0.223683	0.719855	0.613	0.257848	0.306	0.709	0.182	0.535	0.51	0.598147	0.567	0.617
6	G	G	G	0	0	0	0	0	0	0	0	6.90714e-10	0	0	1.15918e-12	0	0	8.88178e-16	0	0	0	0	0	0	0	0	0	0	0	0	0	0	0	0	0	0	0	0	0	0	0	0	0	0	0	0	0	0	0
6	G	G	T	0.425754	0.520099	0.0776184	0.459278	0.596077	0.19646	0.592275	0.322882	0.254568	0.699274	0.622577	0.667047	0.462557	0.545828	0.673838	0.683179	0.774894	0.805496	0.671451	0.572013	0.353549	0.535203	0.699195	0.521803	0.422327	0.693986	0.496	0.625	0.644802	0.616	0.476	0.464203	0.555	0.662229	0.743714	0.465839	0.684	0.600724	0.698	0.689	0.418	0.677	0.685	0.738414	0.578	0.7
7	T	T	A	0.999999	0.437725	0.1	0.853211	0.189385	0.925926	0.102249	0.803571	0.872727	0.927273	0.601871	0.139027	0.247914	0.472509	0.809091	0.954128	0.801802	0.836364	0.307184	0.839286	0.863636	0.863636	0.287856	0.889908	0.262362	0.809091	0.606	0.854545	0.536111	0.844	0.861	0.909091	0.329	0.155466	0.836364	0.781818	0.855	0.862385	0.453	0.9	0.829	0.845	0.809	0.881818	0.769	0.891
7	T	T	C	0.864106	0.924938	0.166667	0.274789	0.766193	0.731474	0.688112	0.305575	0.749217	0.753488	0.882277	0.882353	0.934333	0.902439	0.695558	0.905882	0.432451	0.857143	0.807531	0.442994	0.85244	0.512027	0.399608	0.230162	0.899787	0.256786	0.845	0.489107	0.346146	0.408	0.352	0.507896	0.921	0.300649	0.370427	0.565372	0.351	0.354855	0.657	0.113	0.296	0.709	0.463	0.952381	0.522	0.238
7	T	T	G	0.245756	0.177884	0.0270934	0.312598	0.277799	0.0921847	0.187184	0.164152	0.269804	0.390365	0.157685	0.643612	0.276335	0.550626	0.140042	0.425748	0.261033	0.698197	0.220829	0.21819	0.322158	0.10932	0.324925	0.348425	0.277144	0.170285	0.329	0.0848984	0.168911	0.197	0.258	0.371019	0.348	0.458315	0.385677	0.188211	0.489	0.259847	0.236	0.325	0.375	0.0713	0.458	0.287686	0.236	0.42
7	T	T	T	0	0	0	0	0	0	1.11022e-16	0	0	0	0	0	0	0	0	0	0	0	0	0	0	0	0	0	0	0	0	0	0	0	0	0	0	0	0	0	0	0	0	0	0	0	0	0	0	0
8	G	G	A	0.757499	0.524711	0.1	0.347268	0.685028	0.642366	0.781818	0.573384	0.537612	0.623435	0.262324	0.536731	0.648439	0.763698	0.439278	0.741755	0.389221	0.336736	0.402788	0.347916	0.288799	0.363378	0.203018	0.311651	0.56657	0.166726	0.592	0.567593	0.348651	0.286	0.222	0.208355	0.269	0.422452	0.444882	0.215041	0.342	0.223459	0.583	0.477	0.213	0.242	0.4	0.207747	0.292	0.392
8	G	G	C	0.703905	0.811661	0.166667	0.625522	0.890244	0.837209	0.84746	0.865854	0.892857	0.701759	0.905882	0.79419	0.344747	0.902439	0.703264	0.635151	0.914634	0.775873	0.879932	0.926829	0.869776	0.894361	0.939024	0.691347	0.913035	0.675401	0.893	0.891566	0.749829	0.953	0.86	0.833791	0.929	0.69784	0.759528	0.885585	0.705	0.704082	0.939	0.964	0.78	0.918	0.771	0.839293	0.837	0.624
8	G	G	G	0	0	0	0	0	0	0	0	1.17337e-10	0	0	1.01519e-12	0	0	0	0	0	0	0	0	0	0	0	0	0	0	0	0	0	0	0	0	0	0	0	0	0	0	0	0	0	0	0	0	0	0
8	G	G	T	0.397972	0.560097	0.0299701	0.552179	0.360853	0.595148	0.768059	0.370162	0.402867	0.715991	0.434802	0.415059	0.504399	0.591093	0.530451	0.720016	0.298931	0.84646	0.765307	0.378851	0.683098	0.757677	0.583872	0.818377	0.887957	0.927797	0.794	0.832106	0.730044	0.844	0.831	0.585842	0.771	0.856218	0.86276	0.82263	0.867	0.799278	0.887	0.892	0.565	0.628	0.879	0.866053	0.507	0.878
9	T	T	A	0.999999	0.805032	0.1	0.546093	0.541763	0.618389	0.604496	0.803571	0.872727	0.546223	0.926605	0.836364	0.537914	0.682181	0.809091	0.595342	0.752314	0.773866	0.898638	0.839286	0.863636	0.418969	0.830357	0.889908	0.875	0.809091	0.927	0.854545	0.686801	0.672	0.6	0.909091	0.593	0.863636	0.356503	0.617477	0.625	0.582762	0.397	0.9	0.814	0.845	0.706	0.591126	0.747	0.636
9	T	T	C	0.882833	0.939024	0.166667	0.894118	0.708291	0.837209	0.928571	0.846653	0.784498	0.928571	0.425578	0.407384	0.952941	0.902439	0.501931	0.826304	0.790812	0.857143	0.880952	0.925198	0.601363	0.893971	0.839481	0.790049	0.520436	0.820386	0.748	0.580573	0.482359	0.717	0.73	0.830593	0.929	0.644132	0.928571	0.921405	0.489	0.784862	0.939	0.478	0.309	0.81	0.592	0.952041	0.536	0.602
9	T	T	G	0.281515	0.0944447	0.21978	0.367163	0.0688182	0.0566883	0.402378	0.016494	0.215878	0.241964	0.188638	0.414871	0.242175	0.15071	0.0758884	0.305949	0.116843	0.0251268	0.126152	0.0359321	0.183512	0.0611066	0.023548	0.165244	0.0528436	0.0152876	0.0595	0.0485036	0.030839	0.0111	0.354	0.00934199	0.0493	0.124136	0.0146084	0.0136411	0.377	0.048308	0.111	0.0509	0.184	0.0362	0.37	0.033917	0.0454	0.411
9	T	T	T	0	0	0	0	0	0	0	0	0	0	0	0	0	0	0	0	0	0	0	0	0	0	0	0	0	0	0	0	0	0	0	0	0	0	0	0	0	0	0	0	0	0	0	0	0	0
10	T	T	A	0.915139	0.880278	0.1	0.719022	0.826114	0.596451	0.708357	0.803571	0.872727	0.856058	0.909296	0.783684	0.885907	0.792793	0.809091	0.822918	0.801802	0.77784	0.865661	0.833517	0.863636	0.772551	0.771666	0.889908	0.822264	0.79743	0.866	0.494668	0.834198	0.803	0.578	0.886044	0.788	0.62184	0.836364	0.589673	0.681	0.764597	0.909	0.793	0.829	0.808	0.587	0.787259	0.826	0.503
10	T	T	C	0.529157	0.838273	0.166667	0.894118	0.890244	0.837209	0.928571	0.865854	0.892857	0.928571	0.574386	0.882353	0.952941	0.902439	0.783133	0.905882	0.914634	0.857143	0.77367	0.925604	0.628285	0.893632	0.629922	0.952941	0.482299	0.964286	0.329	0.891566	0.535086	0.489	0.364	0.407401	0.857	0.300796	0.338983	0.271649	0.393	0.929412	0.786	0.28	0.9	0.918	0.39	0.930099	0.94	0.432
10	T	T	G	0.933333	0.49054	0.21978	0.877778	0.208993	0.150795	0.573287	0.275753	0.238531	0.399959	0.198168	0.364208	0.258721	0.336905	0.319123	0.613783	0.790894	0.130346	0.168422	0.404552	0.151714	0.484908	0.308298	0.354548	0.904864	0.147694	0.956	0.183895	0.0953244	0.133	0.249	0.0431932	0.201	0.879121	0.146605	0.289256	0.222	0.100055	0.166	0.131	0.0375	0.193	0.411	0.121783	0.236	0.333
10	T	T	T	0	0	0	0	0	0	0	0	0	0	0	0	0	0	0	0	0	0	0	0	0	0	0	0	0	0	0	0	0	0	0	0	0	0	0	0	0	0	0	0	0	0	0	0	0	0
11	T	T	A	0.999999	0.901786	0.1	0.853211	0.830357	0.920559	0.781818	0.803571	0.556825	0.927273	0.926605	0.836364	0.909091	0.775892	0.809091	0.954128	0.801802	0.836364	0.935376	0.839286	0.863636	0.863636	0.830357	0.889908	0.875	0.809091	0.903	0.854545	0.836364	0.844	0.857	0.909091	0.836	0.863636	0.836364	0.781818	0.855	0.857586	0.909	0.9	0.816	0.845	0.809	0.881818	0.836	0.891
11	T	T	C	0.539126	0.939024	0.166667	0.31125	0.518595	0.786037	0.709281	0.694184	0.108923	0.392628	0.905882	0.284259	0.183275	0.488215	0.326513	0.130446	0.51642	0.608563	0.564957	0.413772	0.786912	0.482215	0.939024	0.952941	0.359937	0.254503	0.929	0.65855	0.274764	0.953	0.384	0.941176	0.929	0.22784	0.879959	0.271649	0.243	0.180429	0.939	0.187	0.569	0.474	0.301	0.404743	0.469	0.916
11	T	T	G	0.25412	0.244051	0.0794848	0.239224	0.34567	0.0729919	0.231776	0.417058	0.252136	0.321825	0.200771	0.682715	0.32494	0.658441	0.150575	0.214017	0.453036	0.425971	0.127389	0.32029	0.568096	0.0751955	0.305718	0.183487	0.220332	0.300556	0.367	0.261475	0.345242	0.135	0.203	0.161982	0.242	0.500939	0.337833	0.362038	0.467	0.382645	0.314	0.311	0.181	0.274	0.419	0.284884	0.255	0.373
11	T	T	T	0	0	0	0	0	0	0	0	0	0	0	0	0	0	0	0	0	0	0	0	0	0	0	0	0	0	0	0	0	0	0	0	0	0	0	0	0	0	0	0	0	0	0	0	0	0
12	G	G	A	0.945933	0.71592	0.1	0.845259	0.637633	0.812089	0.565161	0.713602	0.607218	0.919897	0.840477	0.449621	0.909091	0.287439	0.70621	0.951478	0.468115	0.68444	0.79411	0.661877	0.511114	0.532966	0.451597	0.465612	0.575152	0.237017	0.89	0.565127	0.554508	0.622	0.42	0.515286	0.437	0.622677	0.644513	0.293415	0.602	0.405558	0.881	0.641	0.279	0.314	0.537	0.49783	0.333	0.543
12	G	G	C	0.905882	0.913725	0.166667	0.448237	0.35951	0.837209	0.728456	0.423359	0.387272	0.31968	0.681532	0.306088	0.173305	0.773724	0.605111	0.261006	0.337327	0.705595	0.880952	0.444605	0.75602	0.367133	0.348435	0.423725	0.914634	0.403811	0.577	0.888035	0.603608	0.479	0.86	0.276581	0.423	0.892857	0.904861	0.817617	0.917	0.439957	0.938	0.964	0.799	0.918	0.905	0.649897	0.94	0.916
12	G	G	G	0	0	0	0	0	0	0	0	3.09451e-10	0	0	1.94511e-12	0	0	0	0	0	0	0	0	0	0	0	0	0	0	0	0	0	0	0	0	0	0	0	0	0	0	0	0	0	0	0	0	0	0
12	G	G	T	0.544771	0.446408	0.0337652	0.73155	0.674053	0.541571	0.764153	0.547746	0.305468	0.727988	0.769796	0.633352	0.646775	0.78376	0.255259	0.632879	0.443181	0.87234	0.560728	0.634738	0.791137	0.802214	0.77344	0.852751	0.915211	0.865638	0.717	0.852121	0.820108	0.817	0.704	0.839237	0.795	0.787879	0.360598	0.721766	0.739	0.730434	0.845	0.802	0.378	0.644	0.745	0.874764	0.771	0.8
13	T	T	A	0.700332	0.800202	0.1	0.835079	0.747089	0.717747	0.781818	0.803571	0.854212	0.752228	0.926605	0.631932	0.603736	0.549802	0.809091	0.86599	0.792682	0.836364	0.945454	0.837691	0.863636	0.863636	0.830357	0.889908	0.813873	0.809091	0.891	0.854545	0.836364	0.838	0.861	0.902148	0.836	0.863636	0.836364	0.781818	0.855	0.862385	0.909	0.891	0.829	0.831	0.809	0.881818	0.836	0.891
13	T	T	C	0.431445	0.928683	0.166667	0.894118	0.21469	0.554196	0.928571	0.68382	0.629398	0.510845	0.604286	0.588769	0.952941	0.792247	0.695558	0.294438	0.708411	0.783682	0.481656	0.786314	0.726668	0.884635	0.397926	0.952941	0.203015	0.446993	0.866	0.590084	0.874809	0.157	0.233	0.0449885	0.82	0.204861	0.737482	0.929412	0.296	0.848136	0.26	0.122	0.914	0.465	0.404	0.636084	0.0387	0.259
13	T	T	G	0.162222	0.284278	0.00330918	0.216949	0.359998	0.441234	0.168996	0.130177	0.277534	0.234612	0.0807482	0.3853	0.252551	0.395164	0.232221	0.41263	0.178249	0.531806	0.153867	0.136119	0.749927	0.148457	0.24206	0.510329	0.660828	0.482006	0.562	0.637226	0.546054	0.468	0.471	0.683489	0.524	0.497555	0.340761	0.343791	0.511	0.615565	0.681	0.351	0.659	0.173	0.466	0.657733	0.586	0.424
13	T	T	T	0	0	0	0	0	0	0	0	0	0	0	0	0	0	0	0	0	0	0	0	0	0	0	0	0	0	0	0	0	0	0	0	0	0	0	0	0	0	0	0	0	0	0	0	0	0
14	G	G	A	0.878428	0.680867	0.1	0.802741	0.628581	0.782481	0.548306	0.504224	0.268535	0.541115	0.841426	0.298046	0.514145	0.177049	0.515276	0.851932	0.410017	0.61822	0.836022	0.47677	0.472295	0.652903	0.478378	0.354622	0.291863	0.228366	0.501	0.266662	0.508447	0.393	0.369	0.238509	0.344	0.580883	0.353719	0.203695	0.57	0.263682	0.866	0.627	0.24	0.207	0.473	0.241891	0.288	0.153
14	G	G	C	0.577997	0.547591	0.166667	0.554221	0.682137	0.447905	0.476818	0.773395	0.393483	0.707931	0.409928	0.690198	0.673132	0.560963	0.729457	0.610755	0.770632	0.811226	0.617808	0.727866	0.804659	0.532532	0.646964	0.0837392	0.472229	0.686501	0.702	0.363	0.242329	0.696	0.566	0.626242	0.532	0.782019	0.807092	0.581392	0.666	0.636869	0.701	0.757	0.616	0.506	0.72	0.678138	0.131	0.692
14	G	G	G	0	0	0	0	0	0	0	0	3.10522e-10	0	0	1.54787e-11	0	0	2.22045e-16	0	0	0	0	0	0	0	0	0	0	0	0	0	0	0	0	0	0	0	0	0	0	0	0	0	0	0	0	0	0	0
14	G	G	T	0.571659	0.378279	0.107527	0.498633	0.282004	0.569665	0.778605	0.0948405	0.818752	0.409324	0.419895	0.0492378	0.285646	0.292582	0.17821	0.542362	0.164665	0.619255	0.532542	0.293994	0.616096	0.74867	0.905263	0.57239	0.610531	0.668201	0.567	0.647671	0.687487	0.596	0.63	0.735058	0.344	0.699449	0.387459	0.666008	0.64	0.426219	0.368	0.68	0.33	0.415	0.684	0.721955	0.722	0.705
15	C	C	A	0.503047	0.539426	0.0746061	0.455325	0.466893	0.657697	0.541855	0.387803	0.362914	0.660121	0.709942	0.405813	0.552185	0.488848	0.610917	0.610604	0.522622	0.575262	0.840138	0.662677	0.796966	0.440389	0.709454	0.515036	0.375401	0.643755	0.591	0.382049	0.836364	0.437	0.577	0.769247	0.553	0.631214	0.727695	0.473488	0.662	0.439669	0.444	0.677	0.472	0.691	0.576	0.696114	0.516	0.475
15	C	C	C	0	0	0	0	0	0	0	0	0	0	0	0	0	0	0	0	0	0	0	0	0	0	0	0	0	0	0	0	0	0	0	0	0	0	0	0	0	0	0	0	0	0	0	0	0	0
15	C	C	G	0.392069	0.264019	0.196103	0.401207	0.108823	0.225927	0.424714	0.9	0.461401	0.250305	0.955556	0.7966	0.472815	0.674835	0.383373	0.452459	0.879121	0.777778	0.0870458	0.10451	0.372433	0.500275	0.876405	0.191104	0.314332	0.371209	0.332	0.366899	0.622039	0.244	0.394	0.363971	0.515	0.452805	0.115245	0.304984	0.442	0.63742	0.466	0.522	0.629	0.186	0.517	0.472129	0.65	0.434
15	C	C	T	0.17455	0.472661	0.107527	0.129284	0.0328702	0.386729	0.122007	0.914894	0.281707	0.233438	0.297084	0.0241664	0.089575	0.211686	0.230223	0.112971	0.0733187	0.0344382	0.904255	0.0595119	0.156988	0.124695	0.905263	0.273613	0.159039	0.543932	0.209	0.117843	0.386139	0.0862	0.442	0.903226	0.217	0.299037	0.105133	0.751533	0.303	0.252453	0.11	0.318	0.00682	0.914	0.383	0.438716	0.236	0.408
16	A	A	A	0	0	0	0	0	0	0	0	1.08025e-13	0	0	3.87534e-12	0	3.33067e-15	0	0	0	0	0	0	0	0	0	0	0	0	0	0	0	0	0	0	0	0	0	0	0	0	0	0	1.89e-15	0	0	0	0	0
16	A	A	C	0.0933576	0.0946378	0.166667	0.146647	0.237448	0.049127	0.116228	0.358093	0.557898	0.0633227	0.194558	0.564951	0.046407	0.295653	0.361065	0.073031	0.406465	0.495959	0.102351	0.13582	0.138963	0.045515	0.212935	0.146595	0.0186382	0.0745626	0.044	0.0248789	0.11591	0.0316	0.0124	0.0575571	0.0609	0.122715	0.124929	0.0580059	0.105	0.114872	0.0245	0.0957	0.331	0.0533	0.115	0.0351003	0.0656	0.118
16	A	A	G	0.422778	0.574004	0.21978	0.402248	0.0455693	0.255206	0.422368	0.00912373	0.217713	0.380399	0.0770744	0.10006	0.272497	0.0385459	0.304345	0.453041	0.107148	0.0291537	0.034323	0.864634	0.877778	0.0622188	0.0249004	0.105298	0.748603	0.194768	0.0411	0.236191	0.0151858	0.00659	0.403	0.0839212	0.0407	0.148905	0.0523733	0.0353816	0.258	0.0868554	0.112	0.218	0.0693	0.132	0.274	0.060528	0.0742	0.532
16	A	A	T	0.293427	0.315715	0.107527	0.581029	0.268256	0.435494	0.510666	0.230739	0.122488	0.924731	0.0368761	0.03719	0.241216	0.0168394	0.341503	0.286914	0.176695	0.163999	0.0852032	0.157881	0.213708	0.503226	0.50985	0.148085	0.957447	0.10925	0.665	0.882979	0.389188	0.915	0.608	0.108051	0.111	0.302055	0.882979	0.322926	0.218	0.120092	0.0014	0.0629	0.12	0.0572	0.294	0.319014	0.0209	0.235
17	C	C	A	0.505806	0.513537	0.1	0.469552	0.127499	0.491703	0.632778	0.127299	0.15488	0.36608	0.223169	0.0298339	0.443361	0.295819	0.143275	0.501829	0.169192	0.279052	0.628555	0.499378	0.234045	0.623593	0.384318	0.198271	0.414857	0.385866	0.427	0.12561	0.481218	0.472	0.635	0.449879	0.433	0.510227	0.167592	0.388456	0.55	0.299382	0.469	0.463	0.671	0.444	0.553	0.561273	0.457	0.509
17	C	C	C	0	0	0	0	0	0	0	0	0	0	0	0	0	0	0	0	0	0	0	0	0	0	0	0	0	0	0	0	0	0	0	0	0	0	0	0	0	0	0	0	0	0	0	0	0	0
17	C	C	G	0.933333	0.852446	0.21978	0.00516336	0.000715404	7.63182e-05	0.64003	0.9	0.517653	0.912088	0.629923	0.701963	0.844444	0.157297	0.75496	0.0058551	2.66905e-05	0.0212466	0.684364	0.87805	0.783748	0.329181	0.0165971	0.0705576	0.922222	0.934066	0.95	0.000232083	0.000928688	1.58e-08	0.896	0.917729	0.923	0.879121	0.911111	0.8362	0.934	0.703994	0.902	0.0002	0.00344	5.91e-05	0.825	0.956044	0.917	4.16e-05
17	C	C	T	0.277805	0.374839	0.107527	0.292113	0.366625	0.310385	0.171	0.389275	0.305468	0.450465	0.373721	0.068271	0.338366	0.498724	0.65347	0.448969	0.52099	0.794261	0.355271	0.53351	0.301516	0.422345	0.402105	0.494874	0.27008	0.47508	0.339	0.34347	0.560024	0.44	0.322	0.333921	0.261	0.527176	0.268832	0.510159	0.454	0.653886	0.561	0.504	0.718	0.428	0.471	0.407905	0.433	0.633
18	T	T	A	0.40693	0.125977	0.1	0.408013	0.549091	0.201247	0.223136	0.628813	0.259849	0.304356	0.751364	0.497445	0.253857	0.419557	0.635327	0.490682	0.576718	0.751526	0.776414	0.52763	0.805898	0.217408	0.654993	0.200842	0.133083	0.551705	0.595	0.367225	0.705248	0.725	0.526	0.6799	0.651	0.632293	0.704973	0.532911	0.577	0.685943	0.575	0.797	0.485	0.631	0.52	0.696664	0.613	0.696
18	T	T	C	0.156346	0.304011	0.166667	0.290653	0.167576	0.294945	0.374451	0.105151	0.185258	0.148017	0.0264665	0.374074	0.127277	0.446339	0.00841217	0.0821112	0.121376	0.131193	0.158515	0.0719321	0.010352	0.605233	0.03149	0.00917009	0.194707	0.151019	0.0746	0.158577	0.524629	0.0293	0.217	0.0179779	0.0592	0.0554763	0.0982093	0.0316441	0.147	0.0614696	0.0814	0.116	0.45	0.0378	0.137	0.159788	0.0754	0.23
18	T	T	G	0.933333	0.888889	0.21978	0.877778	0.932584	0.911111	0.899158	0.693515	0.437254	0.912088	0.855113	0.390398	0.844444	0.155646	0.751245	0.854768	0.853042	0.777778	0.664519	0.740279	0.404785	0.847826	0.876405	0.9	0.922222	0.838107	0.774	0.89011	0.933333	0.755	0.903	0.62235	0.353	0.814969	0.579783	0.762902	0.847	0.880913	0.825	0.967	0.93	0.911	0.9	0.517737	0.706	0.878
18	T	T	T	0	0	0	0	0	0	0	0	0	0	0	0	0	0	0	0	0	0	0	0	0	0	0	0	0	0	0	0	0	0	0	0	0	0	0	0	0	0	0	0	0	0	0	0	0	0
19	A	A	A	0	0	0	0	0	0	0	0	3.33067e-15	0	0	6.16174e-14	0	0	0	0	0	0	0	0	0	0	0	0	0	0	0	0	0	0	0	0	0	0	0	0	0	0	0	0	2.22e-16	0	0	0	0	0
19	A	A	C	0.256149	0.531468	0.166667	0.307712	0.431921	0.270586	0.241048	0.541075	0.260313	0.104903	0.491975	0.173203	0.396924	0.403326	0.488281	0.323404	0.10486	0.195787	0.520464	0.531068	0.759438	0.00856508	0.571739	0.0067045	0.458855	0.525722	0.549	0.509206	0.601278	0.453	0.303	0.540562	0.425	0.716074	0.0679818	0.596497	0.532	0.492972	0.0326	0.542	0.0897	0.393	0.58	0.599705	0.565	0.526
19	A	A	G	0.933333	0.689852	0.21978	0.877778	0.932584	0.620845	0.923077	0.624068	0.835165	0.912088	0.512701	0.562246	0.844444	0.578622	0.587084	0.866667	0.851213	0.420815	0.425629	0.697101	0.650613	0.847826	0.716393	0.544998	0.400203	0.56349	0.703	0.693885	0.28921	0.234	0.702	0.421374	0.459	0.660381	0.858369	0.724666	0.609	0.663701	0.787	0.291	0.855	0.537	0.812	0.389309	0.676	0.799
19	A	A	T	0.445131	0.231583	0.107527	0.529142	0.682717	0.545196	0.739058	0.459064	0.574784	0.463038	0.321062	0.525036	0.203178	0.613483	0.648805	0.457744	0.882979	0.60579	0.428552	0.140393	0.539124	0.614748	0.585057	0.68342	0.488414	0.608181	0.366	0.635599	0.627673	0.38	0.398	0.595508	0.256	0.584972	0.423385	0.607488	0.582	0.686267	0.597	0.593	0.763	0.407	0.566	0.511837	0.674	0.629
20	C	C	A	0.346156	0.313275	0.1	0.279683	0.271527	0.478851	0.386957	0.168467	0.105329	0.219899	0.340055	0.0873881	0.24514	0.364257	0.171041	0.447228	0.137181	0.56538	0.42321	0.374001	0.557725	0.298095	0.455336	0.662779	0.30378	0.501686	0.522	0.221086	0.657399	0.562	0.525	0.699466	0.516	0.57697	0.354226	0.536584	0.564	0.529493	0.51	0.715	0.373	0.546	0.54	0.640774	0.6	0.595
20	C	C	C	0	0	0	0	0	0	0	0	0	0	0	0	0	0	0	0	0	0	0	0	0	0	0	0	0	0	0	0	0	0	0	0	0	0	0	0	0	0	0	0	0	0	0	0	0	0
20	C	C	G	0.36667	0.479985	0.21978	0.877778	0.477984	0.722743	0.581715	0.385783	0.413638	0.665932	0.576404	0.666033	0.505771	0.843569	0.738245	0.581788	0.639661	0.713604	0.413968	0.566517	0.480348	0.594544	0.42826	0.365268	0.240216	0.934066	0.633	0.89011	0.444874	0.149	0.382	0.318787	0.351	0.46671	0.854879	0.424637	0.573	0.667385	0.902	0.439	0.318	0.234	0.561	0.722522	0.565	0.632
20	C	C	T	0.216146	0.695909	0.107527	0.228626	0.283652	0.617238	0.174436	0.286935	0.583627	0.273316	0.453193	0.231503	0.13687	0.42233	0.734043	0.240311	0.236738	0.559499	0.417351	0.473492	0.674066	0.240479	0.244434	0.825483	0.173309	0.606648	0.269	0.340505	0.841841	0.252	0.373	0.840596	0.206	0.278693	0.511974	0.613857	0.245	0.609862	0.383	0.324	0.161	0.425	0.286	0.453548	0.412	0.303
21	A	A	A	0	0	0	0	0	0	0	0	1.5099e-13	0	0	1.89848e-13	0	6.66134e-16	4.66294e-15	0	0	0	0	0	0	0	0	0	0	0	0	0	0	0	0	0	0	0	0	0	0	0	0	0	2.22e-16	0	0	0	0	0
21	A	A	C	0.10688	0.197254	0.166667	0.11902	0.257319	0.124021	0.121952	0.384296	0.149705	0.110653	0.0430006	0.262771	0.136142	0.571921	0.00598592	0.134173	0.115379	0.745364	0.328315	0.215338	0.56938	0.13251	0.287322	0.240225	0.204403	0.195096	0.188	0.32906	0.307953	0.18	0.0751	0.233086	0.281	0.278057	0.284446	0.15636	0.209	0.268102	0.138	0.234	0.329	0.24	0.236	0.184604	0.186	0.172
21	A	A	G	0.211478	0.294527	0.21978	0.178706	0.055671	0.0655009	0.311023	0.0314241	0.0809024	0.160519	0.1902	0.10006	0.190078	0.00953416	0.0579271	0.156462	0.118804	0.0161823	0.24012	0.0267037	0.113256	0.115297	0.0407775	0.068413	0.107402	0.181524	0.0379	0.106439	0.087335	0.00715	0.0909	0.00640423	0.0419	0.0862248	0.118952	0.0423019	0.122	0.14619	0.0672	0.0234	0.0203	0.017	0.18	0.0140953	0.058	0.119
21	A	A	T	0.957447	0.957447	0.107527	0.925532	0.617883	0.946809	0.638569	0.512543	0.913979	0.668852	0.521808	0.903226	0.444732	0.209467	0.35768	0.93617	0.708269	0.732347	0.165418	0.525391	0.870968	0.93617	0.67846	0.861702	0.666914	0.139653	0.903	0.882979	0.778248	0.915	0.936	0.246686	0.0842	0.341075	0.455966	0.860215	0.219	0.152049	0.0724	0.0653	0.957	0.226	0.288	0.924731	0.325	0.301
22	C	C	A	0.615701	0.421744	0.1	0.532113	0.364367	0.638072	0.534225	0.46146	0.479879	0.535086	0.584045	0.35994	0.440541	0.764372	0.588169	0.51835	0.256965	0.382664	0.724671	0.525862	0.849689	0.566598	0.645521	0.6463	0.445482	0.648848	0.521	0.571906	0.744874	0.679	0.655	0.728857	0.682	0.701075	0.558944	0.6457	0.627	0.627774	0.725	0.788	0.658	0.507	0.66	0.647789	0.495	0.67
22	C	C	C	0	0	0	0	0	0	0	0	0	0	0	0	0	0	0	0	0	0	0	0	0	0	0	0	0	0	0	0	0	0	0	0	0	0	0	0	0	0	0	0	0	0	0	0	0	0
22	C	C	G	0.376423	0.365989	0.21978	0.316571	0.249895	0.117783	0.538821	0.0952942	0.124078	0.55249	0.378966	0.63653	0.591264	0.504519	0.218015	0.543151	0.254802	0.238083	0.181785	0.296916	0.438316	0.847826	0.374652	0.151279	0.271332	0.642068	0.481	0.222542	0.391817	0.176	0.301	0.204023	0.298	0.492392	0.600627	0.280908	0.532	0.450571	0.38	0.268	0.599	0.265	0.431	0.397591	0.261	0.551
22	C	C	T	0.18026	0.957447	0.107527	0.200021	0.576792	0.827106	0.164862	0.22695	0.431633	0.214274	0.495332	0.0692721	0.114677	0.152634	0.387956	0.302874	0.430406	0.062667	0.187439	0.110854	0.304686	0.571251	0.485311	0.820404	0.182126	0.134319	0.163	0.209486	0.407565	0.3	0.245	0.427571	0.099	0.575535	0.0770059	0.741407	0.455	0.124874	0.248	0.434	0.488	0.549	0.395	0.15769	0.43	0.474
23	G	G	A	0.836684	0.150094	0.1	0.737917	0.287143	0.333249	0.395363	0.311059	0.311368	0.656526	0.422556	0.127773	0.619935	0.0839369	0.321859	0.893074	0.199628	0.0194752	0.275564	0.556239	0.417977	0.341846	0.28613	0.13699	0.112052	0.156805	0.206	0.2596	0.247389	0.357	0.272	0.446825	0.387	0.432155	0.0987713	0.277692	0.34	0.124761	0.788	0.708	0.189	0.28	0.368	0.166083	0.374	0.464
23	G	G	C	0.316079	0.195233	0.166667	0.325784	0.053204	0.125551	0.473477	0.0997794	0.0670983	0.174962	0.078829	0.387647	0.144981	0.588391	0.000747014	0.226225	0.0092203	0.353872	0.299577	0.0528477	0.0534081	0.36061	0.128636	0.0450041	0.258142	0.401296	0.294	0.26916	0.530936	0.313	0.336	0.118938	0.319	0.574764	0.108467	0.275336	0.41	0.285403	0.252	0.44	0.134	0.168	0.496	0.152875	0.333	0.429
23	G	G	G	0	0	0	0	0	0	0	0	5.7355e-10	0	0	5.89451e-12	0	0	3.55271e-15	0	2.22045e-16	0	0	0	0	0	0	0	0	0	0	0	0	0	0	0	0	0	0	0	0	0	0	0	0	0	0	0	0	0
23	G	G	T	0.957447	0.845242	0.107527	0.898415	0.851946	0.757696	0.956989	0.641087	0.913979	0.924731	0.33723	0.738991	0.821455	0.228408	0.734043	0.700336	0.879592	0.87234	0.777114	0.64158	0.870968	0.93617	0.905263	0.794635	0.937674	0.864946	0.903	0.615399	0.893617	0.915	0.603	0.903226	0.469	0.622296	0.0660196	0.860215	0.425	0.625665	0.848	0.422	0.29	0.788	0.904	0.451453	0.776	0.926
24	G	G	A	0.958672	0.879036	0.1	0.795544	0.816465	0.925926	0.708133	0.803571	0.524362	0.927273	0.581736	0.259683	0.909091	0.430813	0.809091	0.954128	0.708877	0.836364	0.731047	0.834382	0.863636	0.863636	0.725811	0.749063	0.405	0.415565	0.927	0.590562	0.580397	0.626	0.497	0.745815	0.648	0.671233	0.829815	0.354913	0.855	0.692697	0.909	0.819	0.323	0.351	0.809	0.488468	0.58	0.75
24	G	G	C	0.905882	0.659154	0.166667	0.881421	0.604779	0.391931	0.880732	0.580254	0.431865	0.897395	0.668679	0.45633	0.741105	0.261403	0.297331	0.905882	0.509685	0.816268	0.880952	0.926829	0.297607	0.21648	0.409557	0.299983	0.53043	0.546464	0.733	0.883408	0.513897	0.951	0.714	0.472516	0.365	0.559607	0.63166	0.929412	0.55	0.317945	0.855	0.786	0.175	0.916	0.682	0.793778	0.252	0.644
24	G	G	G	0	0	0	0	0	0	0	0	1.90034e-10	0	0	1.87605e-12	0	0	0	0	0	0	0	0	0	0	0	0	0	0	0	0	0	0	0	0	0	0	0	0	0	0	0	0	0	0	0	0	0	0
24	G	G	T	0.862247	0.80054	0.107527	0.912041	0.606881	0.946809	0.943075	0.741775	0.650944	0.879937	0.893617	0.837894	0.866517	0.734782	0.657799	0.80616	0.876154	0.635871	0.780763	0.883305	0.602657	0.879822	0.710166	0.75513	0.946584	0.717053	0.669	0.723895	0.883861	0.77	0.928	0.903226	0.845	0.881202	0.816469	0.699402	0.897	0.509496	0.708	0.814	0.957	0.85	0.879	0.857371	0.898	0.921
25	G	G	A	0.421702	0.629721	0.1	0.595835	0.472729	0.91125	0.458589	0.602379	0.422511	0.905979	0.624618	0.181651	0.492868	0.167346	0.575559	0.343657	0.638694	0.514514	0.635773	0.603398	0.550542	0.420636	0.443791	0.500199	0.496378	0.11578	0.29	0.854545	0.475427	0.45	0.298	0.210488	0.28	0.350352	0.258638	0.481382	0.304	0.314322	0.909	0.496	0.724	0.413	0.246	0.204749	0.205	0.364
25	G	G	C	0.506579	0.494043	0.0486801	0.351355	0.539882	0.10166	0.287477	0.651925	0.320679	0.57954	0.462328	0.800037	0.55193	0.55556	0.681186	0.487732	0.499522	0.767003	0.239747	0.436789	0.726668	0.586261	0.568876	0.476338	0.322541	0.645183	0.644	0.110089	0.763937	0.685	0.537	0.209122	0.444	0.72708	0.695762	0.504801	0.664	0.598706	0.661	0.694	0.44	0.583	0.67	0.575638	0.575	0.631
25	G	G	G	0	0	0	0	0	0	0	0	4.04054e-10	0	0	1.13953e-12	0	0	0	0	0	0	0	0	0	0	0	0	0	0	0	0	0	0	0	0	0	0	0	0	0	0	0	0	0	0	0	0	0	0
25	G	G	T	0.896645	0.928511	0.107527	0.723714	0.825214	0.864279	0.874583	0.572083	0.449792	0.791361	0.893617	0.903226	0.707829	0.887943	0.734043	0.93617	0.492456	0.87234	0.904255	0.814209	0.870968	0.728129	0.737024	0.82742	0.827287	0.935484	0.903	0.412558	0.893617	0.69	0.671	0.721007	0.871	0.685541	0.537133	0.361092	0.914	0.490446	0.187	0.749	0.957	0.614	0.694	0.874984	0.891	0.566
26	C	C	A	0.147607	0.459125	0.1	0.0876943	0.199773	0.579924	0.160563	0.145148	0.0905548	0.196945	0.366919	0.0408291	0.224333	0.19827	0.0545266	0.197267	0.163695	0.308552	0.581272	0.499047	0.261358	0.10127	0.303936	0.185921	0.40855	0.264625	0.238	0.399852	0.426113	0.54	0.353	0.561006	0.361	0.271795	0.324582	0.429154	0.263	0.273677	0.209	0.528	0.155	0.636	0.164	0.432067	0.408	0.333
26	C	C	C	0	0	0	0	0	0	0	0	0	0	0	0	0	0	0	0	0	0	0	0	0	0	0	0	0	0	0	0	0	0	0	0	0	0	0	0	0	0	0	0	0	0	0	0	0	0
26	C	C	G	0.474035	0.317199	0.183337	0.604322	0.525289	0.305239	0.581321	0.086614	0.435609	0.650149	0.413824	0.781555	0.454831	0.230349	0.824176	0.418428	0.243927	0.777778	0.100347	0.111791	0.574304	0.20433	0.0460083	0.641366	0.472344	0.675026	0.557	0.419126	0.81059	0.543	0.547	0.611674	0.541	0.596508	0.780963	0.752918	0.552	0.799346	0.7	0.673	0.935	0.101	0.629	0.752981	0.67	0.534
26	C	C	T	0.402213	0.481443	0.107527	0.367274	0.884211	0.654957	0.201356	0.367997	0.52919	0.585634	0.865543	0.283457	0.420469	0.904255	0.734043	0.316967	0.317591	0.146599	0.888108	0.44674	0.637613	0.386841	0.688669	0.861702	0.301428	0.412212	0.343	0.49368	0.354319	0.509	0.67	0.773484	0.185	0.528067	0.748046	0.860215	0.914	0.550498	0.662	0.538	0.731	0.914	0.904	0.924731	0.669	0.567
27	A	A	A	0	0	0	0	0	0	0	0	7.54952e-15	0	0	2.77556e-15	0	0	0	0	0	0	0	0	0	0	0	0	0	0	0	0	0	0	0	0	0	0	0	0	0	0	0	0	2.22e-16	0	0	0	0	0
27	A	A	C	0.0720965	0.125585	0.0276962	0.0612066	0.224539	0.0176279	0.0639581	0.354505	0.460414	0.0732256	0.0576241	0.769716	0.0916379	0.386098	0.211665	0.0960052	0.104123	0.767003	0.257991	0.188936	0.41655	0.0625215	0.196824	0.179173	0.152008	0.18926	0.122	0.103342	0.195948	0.101	0.0788	0.193233	0.181	0.280728	0.346065	0.156	0.207	0.269668	0.116	0.21	0.35	0.103	0.281	0.0723993	0.253	0.18
27	A	A	G	0.862891	0.721506	0.21978	0.832548	0.932584	0.509992	0.923077	0.9	0.486056	0.74822	0.955556	0.759225	0.370515	0.912088	0.368628	0.616128	0.879121	0.0972741	0.535776	0.304833	0.84026	0.216756	0.876405	0.305944	0.894381	0.11256	0.416	0.89011	0.283692	0.255	0.82	0.955556	0.239	0.622343	0.161462	0.328856	0.725	0.093607	0.397	0.967	0.444	0.141	0.794	0.956044	0.442	0.862
27	A	A	T	0.428555	0.476882	0.107527	0.34632	0.427806	0.621941	0.445323	0.317363	0.495709	0.782036	0.349866	0.903226	0.903226	0.418418	0.21656	0.93617	0.17867	0.502742	0.200781	0.208422	0.432314	0.290487	0.14636	0.0811162	0.277363	0.0294728	0.903	0.257218	0.0473334	0.915	0.575	0.055043	0.027	0.148582	0.193794	0.0599835	0.177	0.018836	0.0175	0.0465	0.263	0.111	0.151	0.72144	0.0403	0.145
28	C	C	A	0.507076	0.492772	0.0862375	0.552473	0.180105	0.697047	0.607926	0.184506	0.143034	0.658364	0.209546	0.0664733	0.639687	0.388689	0.0531814	0.47654	0.118224	0.490395	0.499815	0.273422	0.279689	0.660547	0.520369	0.719965	0.413465	0.498453	0.292	0.404301	0.599364	0.528	0.627	0.523784	0.515	0.384785	0.269679	0.369116	0.397	0.260663	0.275	0.639	0.521	0.501	0.809	0.478505	0.355	0.535
28	C	C	C	0	0	0	0	0	0	0	0	0	0	0	0	0	0	0	0	0	0	0	0	0	0	0	0	0	0	0	0	0	0	0	0	0	0	0	0	0	0	0	0	0	0	0	0	0	0
28	C	C	G	0.785672	0.773462	0.21978	0.807936	0.640867	0.851478	0.745129	0.409815	0.471528	0.488507	0.955556	0.877778	0.506546	0.912088	0.768745	0.63188	0.682646	0.236936	0.593394	0.712987	0.861233	0.697898	0.599115	0.592132	0.844208	0.634914	0.951	0.829493	0.896586	0.978	0.616	0.955556	0.72	0.61135	0.607884	0.679329	0.525	0.724003	0.82	0.651	0.935	0.508	0.635	0.775176	0.918	0.626
28	C	C	T	0.159601	0.72426	0.107527	0.148748	0.543588	0.556684	0.136141	0.344646	0.655166	0.393135	0.540694	0.401774	0.393307	0.384189	0.670699	0.281089	0.359638	0.47611	0.689851	0.501089	0.247544	0.224032	0.355843	0.72217	0.452503	0.672993	0.508	0.381015	0.716619	0.517	0.472	0.260264	0.486	0.605102	0.0756111	0.393806	0.914	0.677105	0.904	0.691	0.587	0.499	0.637	0.66937	0.468	0.697
29	C	C	A	0.408024	0.330669	0.1	0.509575	0.19292	0.677027	0.626556	0.0684326	0.0569644	0.708775	0.234207	0.0136889	0.447308	0.227465	0.0558866	0.327728	0.249259	0.0709443	0.638811	0.272816	0.129454	0.320256	0.235095	0.0470146	0.079083	0.198836	0.0347	0.130124	0.250171	0.224	0.194	0.138675	0.128	0.0582608	0.086987	0.13931	0.0663	0.0496163	0.0516	0.185	0.142	0.713	0.0902	0.0913673	0.07	0.161
29	C	C	C	0	0	0	0	0	0	0	0	0	0	0	0	0	0	0	0	0	0	0	0	0	0	0	0	0	0	0	0	0	0	0	0	0	0	0	0	0	0	0	0	0	0	0	0	0	0
29	C	C	G	0.436121	0.581948	0.21978	0.690957	0.302888	0.911111	0.721801	0.214559	0.303749	0.556489	0.565113	0.490227	0.313035	0.153998	0.355289	0.603838	0.436131	0.072255	0.117859	0.145057	0.44153	0.497219	0.324422	0.238774	0.836667	0.279045	0.479	0.511688	0.359813	0.18	0.854	0.080101	0.135	0.656563	0.54646	0.44927	0.727	0.955556	0.169	0.74	0.0266	0.43	0.9	0.353128	0.576	0.88
29	C	C	T	0.228195	0.604609	0.107527	0.198994	0.884211	0.322931	0.142688	0.495271	0.573582	0.295944	0.529828	0.431113	0.45328	0.256602	0.672296	0.271306	0.562865	0.339281	0.460695	0.363914	0.429186	0.267194	0.905263	0.838674	0.244431	0.376812	0.538	0.253141	0.675194	0.915	0.275	0.903226	0.449	0.454715	0.745902	0.860215	0.488	0.398906	0.419	0.307	0.267	0.776	0.47	0.757155	0.506	0.397
30	C	C	A	0.18751	0.325972	0.1	0.408013	0.133462	0.500642	0.771798	0.0598523	0.0297973	0.413554	0.206603	0.0249669	0.29059	0.167236	0.0220597	0.396493	0.151458	0.0187833	0.5457	0.17747	0.0887765	0.403586	0.30331	0.139136	0.102585	0.323838	0.0553	0.098182	0.293833	0.345	0.304	0.133589	0.142	0.196418	0.248729	0.263558	0.171	0.161973	0.169	0.318	0.336	0.711	0.127	0.200486	0.199	0.236
30	C	C	C	0	0	0	0	0	0	0	0	0	0	0	0	0	0	0	0	0	0	0	0	0	0	0	0	0	0	0	0	0	0	0	0	0	0	0	0	0	0	0	0	0	0	0	0	0	0
30	C	C	G	0.763474	0.57858	0.21978	0.843498	0.867721	0.60924	0.895042	0.9	0.835165	0.730437	0.855632	0.877778	0.753007	0.912088	0.824176	0.827583	0.879121	0.734135	0.352174	0.886048	0.857769	0.767636	0.797371	0.9	0.834794	0.934066	0.862	0.259345	0.803993	0.978	0.522	0.393531	0.583	0.457573	0.911111	0.52629	0.521	0.932266	0.302	0.348	0.867	0.166	0.711	0.341711	0.677	0.586
30	C	C	T	0.158658	0.403996	0.0702418	0.200911	0.265581	0.242414	0.101832	0.152902	0.412662	0.196469	0.427263	0.159064	0.265254	0.447299	0.117453	0.280429	0.21006	0.806916	0.157531	0.192576	0.139899	0.204359	0.24372	0.100421	0.12607	0.149008	0.107	0.355224	0.179912	0.168	0.29	0.200145	0.128	0.454381	0.110562	0.537868	0.385	0.104804	0.0636	0.301	0.547	0.423	0.314	0.274577	0.13	0.324
31	T	T	A	0.365072	0.0859664	0.1	0.853211	0.641013	0.661991	0.781818	0.472286	0.872727	0.767549	0.62659	0.271877	0.32324	0.210203	0.411922	0.82788	0.667118	0.836364	0.945454	0.785102	0.539412	0.863636	0.719383	0.889908	0.206174	0.628685	0.305	0.461323	0.821048	0.82	0.861	0.85587	0.58	0.342952	0.801341	0.580738	0.408	0.756502	0.44	0.9	0.753	0.845	0.274	0.667555	0.298	0.393
31	T	T	C	0.125753	0.140777	0.12509	0.43795	0.0797135	0.17972	0.493087	0.142744	0.764124	0.22276	0.00980812	0.588769	0.272469	0.241781	0.0833321	0.210866	0.0264285	0.541038	0.0825011	0.0181359	0.7183	0.584552	0.0891147	0.480984	0.162494	0.192624	0.691	0.425621	0.738111	0.257	0.503	0.080039	0.343	0.12794	0.204985	0.713617	0.178	0.137749	0.796	0.159	0.0668	0.584	0.285	0.755639	0.0812	0.348
31	T	T	G	0.378553	0.183886	0.167047	0.31976	0.425462	0.0765671	0.238824	0.495585	0.183631	0.449286	0.299493	0.3853	0.414546	0.294737	0.361056	0.369576	0.515358	0.54149	0.218467	0.585249	0.603917	0.347449	0.508116	0.0793746	0.139136	0.377906	0.428	0.152631	0.122509	0.321	0.252	0.577135	0.312	0.386738	0.522265	0.211029	0.368	0.484365	0.339	0.474	0.558	0.257	0.17	0.528924	0.328	0.159
31	T	T	T	0	0	0	0	0	0	0	0	0	0	0	0	0	0	0	0	0	0	0	0	0	0	0	0	0	0	0	0	0	0	0	0	0	0	0	0	0	0	0	0	0	0	0	0	0	0
32	G	G	A	0.0790601	0.469839	0.0195704	0.0851404	0.455369	0.601424	0.186749	0.465069	0.296416	0.204064	0.407661	0.302156	0.103528	0.248483	0.673592	0.311699	0.250836	0.520728	0.720456	0.463952	0.701604	0.215732	0.302642	0.180905	0.396762	0.159799	0.416	0.513594	0.311715	0.385	0.147	0.381291	0.34	0.0668035	0.336617	0.24647	0.125	0.384894	0.619	0.497	0.236	0.306	0.0105	0.335507	0.365	0.0199
32	G	G	C	0.300872	0.714846	0.166667	0.599713	0.279969	0.495126	0.39773	0.573939	0.826404	0.240943	0.16163	0.839727	0.542011	0.585648	0.734426	0.430042	0.914634	0.487817	0.438388	0.529253	0.702046	0.149687	0.939024	0.699473	0.789783	0.567588	0.443	0.778954	0.530936	0.952	0.647	0.1477	0.449	0.892123	0.508821	0.248851	0.917	0.758567	0.4	0.957	0.25	0.789	0.905	0.514832	0.173	0.469
32	G	G	G	0	0	0	0	0	0	0	0	1.36208e-10	0	0	1.03251e-12	0	0	0	0	0	0	0	0	0	0	0	0	0	0	0	0	0	0	0	0	0	0	0	0	0	0	0	0	0	0	0	0	0	0
32	G	G	T	0.470559	0.494299	0.107527	0.496433	0.571929	0.626571	0.670405	0.340015	0.850994	0.562462	0.246262	0.718909	0.615148	0.760463	0.734043	0.596785	0.140419	0.82113	0.549285	0.647514	0.647953	0.784885	0.905263	0.77122	0.723467	0.789105	0.619	0.809464	0.717595	0.65	0.609	0.715997	0.665	0.701274	0.779395	0.746778	0.684	0.749478	0.658	0.744	0.926	0.537	0.629	0.720988	0.751	0.672
33	A	A	A	0	0	0	0	0	0	0	0	2.59689e-09	0	0	1.67644e-14	0	0	0	0	6.81677e-14	0	0	0	0	0	0	0	0	0	0	0	0	0	0	0	0	0	0	0	0	0	0	0	2.66e-15	0	1.93e-14	0	0	0
33	A	A	C	0.23419	0.370831	0.166667	0.360244	0.622003	0.293646	0.0944242	0.733959	0.704387	0.468614	0.622685	0.847147	0.503823	0.741406	0.738824	0.323952	0.6747	0.821628	0.475608	0.457332	0.809903	0.264806	0.690814	0.629057	0.466542	0.657372	0.669	0.515056	0.708913	0.712	0.487	0.733757	0.707	0.778005	0.709861	0.616657	0.759	0.685451	0.638	0.716	0.691	0.634	0.662	0.69677	0.718	0.551
33	A	A	G	0.311706	0.0489659	0.21978	0.330188	0.357015	0.134372	0.340832	0.161488	0.64232	0.264291	0.163056	0.82206	0.18044	0.573099	0.6414	0.182301	0.0618353	0.738683	0.106264	0.187872	0.718667	0.0377524	0.27877	0.615673	0.123271	0.693241	0.496	0.0954939	0.735066	0.447	0.246	0.62235	0.316	0.284026	0.802695	0.532223	0.405	0.659952	0.532	0.245	0.688	0.301	0.278	0.561398	0.484	0.251
33	A	A	T	0.686592	0.52353	0.107527	0.925532	0.884211	0.946809	0.000164855	5.3757e-13	1.27374e-08	0.924731	0.458642	0.192717	0.881123	0.538326	0.341503	9.45363e-06	2.3046e-12	0.0162877	5.3426e-09	1.83955e-07	0.0207463	0.0115493	0.000263478	0.000404301	0.823705	0.100388	0.903	0.838479	0.0804414	0.915	2.51e-05	0.00589357	1.35e-06	0.226782	0.490121	0.0957568	0.259	0.177806	0.137	3.68e-05	0.00697	0.000251	2.42e-09	0.00455943	2.38e-06	1.15e-06
34	C	C	A	0.173914	0.070609	0.0585828	0.301103	0.0682452	0.401528	0.60254	0.161769	0.180458	0.273677	0.0644224	0.255274	0.20126	0.326063	0.105858	0.480286	0.0575454	0.363519	0.662891	0.127255	0.435505	0.391136	0.170598	0.487804	0.28582	0.386594	0.169	0.269124	0.584766	0.393	0.391	0.381072	0.46	0.0289524	0.273825	0.416629	0.0623	0.412008	0.337	0.349	0.399	0.328	0.107	0.473241	0.315	0.117
34	C	C	C	0	0	0	0	0	0	0	0	0	0	0	0	0	0	0	0	0	0	0	0	0	0	0	0	0	0	0	0	0	0	0	0	0	0	0	0	0	0	0	0	0	0	0	0	0	0
34	C	C	G	0.313366	0.310073	0.21978	0.437336	0.58499	0.297435	0.307593	0.9	0.226287	0.216727	0.331737	0.209842	0.844444	0.0817898	0.0904158	0.866667	0.879121	0.777778	0.0787085	0.300043	0.26102	0.847826	0.876405	0.9	0.699144	0.934066	0.956	0.226922	0.933333	0.978	0.189	0.636988	0.923	0.879121	0.137995	0.9	0.934	0.557331	0.902	0.135	0.0709	0.0299	0.223	0.956044	0.521	0.145
34	C	C	T	0.190801	0.787509	0.107527	0.21716	0.542898	0.621006	0.194844	0.914894	0.882731	0.141089	0.82319	0.375791	0.114145	0.841998	0.734043	0.186757	0.0879469	0.87234	0.50243	0.467115	0.870968	0.29675	0.905263	0.649506	0.293904	0.589242	0.25	0.21494	0.54078	0.356	0.647	0.452861	0.882	0.913978	0.813888	0.532966	0.507	0.851064	0.305	0.62	0.931	0.914	0.746	0.924731	0.898	0.755
35	C	C	A	0.368037	0.0971927	0.1	0.43929	0.282621	0.534986	0.698297	0.17999	0.240166	0.842044	0.926605	0.172179	0.720798	0.203593	0.171041	0.507413	0.801802	0.836364	0.945454	0.514076	0.114874	0.141807	0.830357	0.444095	0.0237198	0.100268	0.00207	0.0220217	0.172382	0.103	0.0506	0.126536	0.0464	0.0147068	0.163708	0.0536872	0.0258	0.0537167	0.00497	0.0734	0.0603	0.103	0.00243	0.0550956	0.0126	0.00917
35	C	C	C	0	0	0	0	0	0	0	0	0	0	0	0	0	0	0	0	0	0	0	0	0	0	0	0	0	0	0	0	0	0	0	0	0	0	0	0	0	0	0	0	0	0	0	0	0	0
35	C	C	G	0.121378	0.284278	0.21978	0.170377	0.231948	0.203394	0.0782728	0.0693189	0.129824	0.0680196	0.234423	0.263036	0.0585323	0.133827	0.0157073	0.0954271	0.199139	0.0534944	0.0896233	0.216458	0.20278	0.0628663	0.128057	0.0512647	0.363253	0.0363112	0.0255	0.198292	0.127247	0.0197	0.116	0.0595801	0.031	0.107436	0.0904252	0.0111128	0.068	0.0756372	0.0332	0.45	0.0957	0.176	0.106	0.0320043	0.144	0.141
35	C	C	T	0.184853	0.768231	0.107527	0.26152	0.237578	0.457431	0.160883	0.256884	0.913979	0.414603	0.683203	0.903226	0.296846	0.644559	0.734043	0.93617	0.882979	0.296687	0.401729	0.135376	0.44459	0.300082	0.0625202	0.861702	0.33208	0.745188	0.565	0.388845	0.285273	0.452	0.573	0.746833	0.703	0.353845	0.679999	0.752717	0.549	0.558346	0.88	0.504	0.538	0.643	0.397	0.773287	0.294	0.296
36	G	G	A	0.0220003	0.0376946	0.1	0.031182	0.293975	0.0936734	0.00518493	0.173959	0.130773	0.0536223	0.19458	0.184488	0.027561	0.189693	0.171041	0.0273787	0.263654	0.142748	0.0939936	0.310349	0.472295	0.0736769	0.375082	0.0340497	0.0574641	0.0401162	0.142	0.0972208	0.076325	0.116	0.0847	0.235098	0.0659	0.0782681	0.118263	0.08781	0.0621	0.122904	0.308	0.491	0.455	0.111	0.0136	0.0859619	0.147	0.0176
36	G	G	C	0.0346961	0.211428	0.166667	0.229227	0.221147	0.14894	0.15206	0.218548	0.163112	0.0594103	0.0132174	0.762699	0.151191	0.464402	0.117126	0.221237	0.0477836	0.42552	0.0918432	0.292903	0.0835134	0.067342	0.145459	0.162688	0.387946	0.209645	0.269	0.301354	0.331613	0.424	0.319	0.388766	0.37	0.219047	0.479964	0.732937	0.392	0.110788	0.0696	0.342	0.0794	0.351	0.537	0.225022	0.394	0.58
36	G	G	G	1.11022e-16	0	0	0	0	0	0	0	1.41685e-09	0	0	3.08686e-12	0	0	2.22045e-16	0	1.11022e-16	0	0	0	0	0	0	0	0	0	0	0	0	0	0	0	0	0	0	0	0	0	0	0	0	0	0	0	0	0
36	G	G	T	0.749824	0.957447	0.107527	0.847366	0.536615	0.946809	0.90212	0.914894	0.606646	0.905816	0.788535	0.543645	0.840614	0.904255	0.734043	0.810789	0.484992	0.87234	0.794859	0.894737	0.419658	0.894226	0.905263	0.807283	0.957447	0.935484	0.892	0.786155	0.873547	0.85	0.774	0.903226	0.868	0.768909	0.882979	0.793404	0.914	0.851064	0.702	0.914	0.957	0.914	0.904	0.924731	0.551	0.916
37	A	A	A	0	0	0	0	0	0	0	0	1.33227e-15	0	0	2.9976e-15	0	0	0	0	0	0	0	0	0	0	0	0	0	0	0	0	0	0	0	0	0	0	0	0	0	0	0	0	1.11e-16	0	0	0	0	0
37	A	A	C	0.324691	0.559964	0.166667	0.554758	0.762416	0.422365	0.2981	0.828468	0.854815	0.616306	0.735933	0.856597	0.717064	0.773084	0.428978	0.536959	0.832747	0.836918	0.78281	0.836538	0.832791	0.291235	0.802209	0.568559	0.640045	0.686884	0.784	0.581377	0.826889	0.835	0.661	0.79831	0.796	0.876958	0.842653	0.747548	0.791	0.796263	0.713	0.837	0.799	0.832	0.757	0.792572	0.798	0.802
37	A	A	G	0.509614	0.135001	0.21978	0.640905	0.511172	0.321389	0.676687	0.673982	0.722271	0.433503	0.310842	0.877778	0.623659	0.367248	0.782619	0.630075	0.342592	0.777778	0.420214	0.390235	0.757114	0.374431	0.712176	0.791486	0.576047	0.80361	0.807	0.585563	0.850902	0.824	0.728	0.708001	0.833	0.707423	0.88304	0.737651	0.788	0.846147	0.8	0.843	0.454	0.527	0.74	0.915446	0.795	0.769
37	A	A	T	0.377504	0.751855	0.107527	0.433935	0.510265	0.885727	0.583126	0.574375	0.483752	0.436956	0.560815	0.653751	0.35391	0.54001	0.397449	0.93617	0.277073	0.570614	0.358273	0.171034	0.870968	0.393216	0.331353	0.517732	0.916281	0.216461	0.594	0.849359	0.18475	0.474	0.773	0.20416	0.127	0.122103	0.391469	0.0824832	0.138	0.206996	0.0245	0.12	0.461	0.179	0.13	0.704048	0.192	0.169
38	C	C	A	0.121959	0.0219094	0.1	0.0862769	0.0608149	0.195008	0.222186	0.00272871	0.163752	0.150952	0.0301519	0.151175	0.111204	0.104525	0.150995	0.0650635	0.00374251	0.363519	0.0224192	0.0363719	0.494732	0.300051	0.830357	0.302846	0.169094	0.306059	0.101	0.21817	0.337484	0.292	0.257	0.407705	0.266	0.142025	0.27411	0.228699	0.166	0.169649	0.199	0.277	0.212	0.274	0.155	0.377529	0.187	0.179
38	C	C	C	0	0	0	0	0	0	0	0	0	0	0	0	0	0	0	0	0	0	0	0	0	0	0	0	0	0	0	0	0	0	0	0	0	0	0	0	0	0	0	0	0	0	0	0	0	0
38	C	C	G	0.393669	0.31377	0.21978	0.586186	0.668873	0.23899	0.21478	0.774253	0.768028	0.54011	0.550964	0.877778	0.509879	0.829825	0.824176	0.603556	0.75148	0.777778	0.360172	0.818997	0.841552	0.619335	0.471672	0.821229	0.797102	0.869552	0.835	0.609901	0.856561	0.766	0.359	0.787415	0.728	0.522358	0.898878	0.679602	0.505	0.840146	0.772	0.824	0.843	0.463	0.325	0.890911	0.85	0.331
38	C	C	T	0.161028	0.603399	0.107527	0.179454	0.202159	0.800893	0.131113	0.914894	0.0869579	0.0735871	0.272353	0.135135	0.132521	0.152634	0.0954593	0.142864	0.282296	0.339281	0.197811	0.262586	0.284666	0.093026	0.241419	0.861702	0.315675	0.0923774	0.366	0.0952295	0.819472	0.211	0.395	0.903226	0.272	0.394369	0.323749	0.860215	0.914	0.0967528	0.146	0.557	0.276	0.914	0.525	0.418343	0.717	0.654
39	G	G	A	0.0445138	0.0041121	0.1	0.0483264	0.830357	0.0580147	0.0355439	0.803571	0.872727	0.0792017	0.055667	0.0125741	0.0825206	0.0197375	0.399545	0.0763046	0.801802	0.836364	0.945454	0.839286	0.0369369	0.0034295	0.0037296	0.00811469	0.000792694	0.00466154	0.00943	0.134054	0.0239082	0.0315	0.0821	0.00717388	0.012	0.0287558	0.00755697	0.0226335	0.0491	0.019477	0.00683	0.0323	0.0719	0.106	0.0548	0.0130413	0.0386	0.15
39	G	G	C	0.0435888	0.2858	0.166667	0.31508	0.0740992	0.0863153	0.103045	0.469102	0.557898	0.143611	0.0031711	0.882353	0.109648	0.642315	0.0458737	0.100267	0.0233915	0.547948	0.0271404	0.0707892	0.433522	0.522197	0.347209	0.353828	0.256922	0.290547	0.276	0.254297	0.385634	0.266	0.223	0.478604	0.307	0.552605	0.45928	0.395373	0.462	0.398699	0.441	0.494	0.715	0.274	0.499	0.278575	0.32	0.442
39	G	G	G	1.11022e-16	0	0	0	0	0	0	0	3.30536e-11	0	0	4.25737e-11	0	0	2.22045e-16	0	0	0	0	0	0	0	0	0	0	0	0	0	0	0	0	0	0	0	0	0	0	0	0	0	0	0	0	0	0	0
39	G	G	T	0.847854	0.604072	0.107527	0.925532	0.737455	0.816407	0.956989	0.914894	0.913979	0.547283	0.534536	0.391549	0.778138	0.167988	0.734043	0.836419	0.61461	0.87234	0.443825	0.894737	0.728763	0.93617	0.809306	0.332735	0.957447	0.678842	0.882	0.882979	0.686297	0.915	0.779	0.543501	0.623	0.418931	0.189686	0.860215	0.373	0.253772	0.554	0.697	0.18	0.914	0.561	0.666423	0.369	0.663
40	G	G	A	0.178299	0.120854	0.1	0.363077	0.548688	0.429681	0.161643	0.43894	0.872727	0.607454	0.416546	0.777881	0.204874	0.792793	0.776145	0.421337	0.309693	0.481082	0.555921	0.535705	0.672087	0.400404	0.600339	0.611141	0.576129	0.15823	0.592	0.668052	0.581864	0.532	0.343	0.350325	0.361	0.555335	0.302925	0.298405	0.537	0.862385	0.604	0.64	0.364	0.212	0.551	0.240273	0.289	0.407
40	G	G	C	0.179256	0.70677	0.166667	0.448113	0.835553	0.444913	0.202144	0.671393	0.865981	0.593544	0.682245	0.432526	0.474603	0.708009	0.729457	0.356819	0.843518	0.819597	0.714373	0.513769	0.865071	0.0451287	0.463928	0.647699	0.740506	0.659741	0.837	0.755409	0.736704	0.737	0.575	0.396983	0.844	0.458736	0.873891	0.816379	0.681	0.49962	0.871	0.555	0.614	0.832	0.727	0.736948	0.789	0.548
40	G	G	G	0	0	0	0	0	0	0	0	3.70418e-11	0	0	2.80664e-13	0	0	0	0	0	0	0	0	0	0	0	0	0	0	0	0	0	0	0	0	0	0	0	0	0	0	0	0	0	0	0	0	0	0
40	G	G	T	0.957447	0.641137	0.107527	0.912312	0.884211	0.901985	0.956989	0.669083	0.618609	0.771589	0.893617	0.903226	0.564141	0.904255	0.663725	0.868497	0.651945	0.64741	0.627062	0.894737	0.746752	0.93617	0.905263	0.585674	0.873604	0.935484	0.831	0.870993	0.752847	0.887	0.873	0.777818	0.64	0.754147	0.871813	0.702373	0.914	0.690823	0.737	0.773	0.641	0.914	0.904	0.696228	0.899	0.766
41	C	C	A	0.029963	0.0616877	0.0502264	0.16644	0.109297	0.39153	0.113132	0.0123137	0.0829261	0.294231	0.101314	0.077271	0.17451	0.149727	0.720552	0.181744	0.447539	0.693453	0.678493	0.340496	0.531748	0.263092	0.222914	0.321497	0.395373	0.619338	0.446	0.543398	0.692966	0.566	0.287	0.745019	0.297	0.304565	0.334732	0.185263	0.393	0.59497	0.197	0.382	0.149	0.572	0.372	0.290178	0.544	0.317
41	C	C	C	0	0	0	0	0	0	0	0	0	0	0	0	0	0	0	0	0	0	0	0	0	0	0	0	0	0	0	0	0	0	0	0	0	0	0	0	0	0	0	0	0	0	0	0	0	0
41	C	C	G	0.342023	0.0384199	0.21978	0.453562	0.167007	0.0686149	0.440364	0.0745195	0.513089	0.353748	0.194259	0.294006	0.336379	0.180153	0.443359	0.218695	0.0247949	0.660343	0.103714	0.0207078	0.294533	0.377939	0.105812	0.342696	0.276522	0.142236	0.0755	0.237097	0.0581583	0.128	0.339	0.0999913	0.201	0.353747	0.515535	0.367135	0.252	0.13233	0.134	0.341	0.371	0.0877	0.334	0.151766	0.34	0.442
41	C	C	T	0.341053	0.957447	0.107527	0.398354	0.486969	0.635617	0.189184	0.914894	0.913979	0.924731	0.352858	0.0614219	0.369244	0.534073	0.118816	0.321674	0.882979	0.197266	0.27331	0.526385	0.0213167	0.674525	0.152847	0.0835431	0.221618	0.20302	0.154	0.135223	0.893617	0.174	0.58	0.563501	0.263	0.913978	0.139028	0.186847	0.433	0.398906	0.904	0.914	0.201	0.118	0.454	0.349343	0.195	0.54
42	A	A	A	0	0	0	0	0	0	0	0	4.70735e-14	0	0	1.49547e-13	0	2.22045e-16	0	0	0	0	0	0	0	0	0	0	0	0	0	0	0	0	0	0	0	0	0	0	0	0	0	0	1.11e-16	0	0	0	0	0
42	A	A	C	0.317808	0.351744	0.166667	0.526601	0.546607	0.214935	0.500174	0.822574	0.795624	0.245857	0.0128637	0.610473	0.578568	0.405382	0.361065	0.505302	0.174491	0.857143	0.105943	0.780978	0.646614	0.541016	0.851151	0.656587	0.204403	0.464195	0.628	0.411546	0.723492	0.755	0.521	0.57697	0.774	0.749598	0.858611	0.686256	0.606	0.675382	0.755	0.635	0.466	0.416	0.548	0.655046	0.63	0.463
42	A	A	G	0.453402	0.539038	0.21978	0.796601	0.516977	0.277501	0.671077	0.743008	0.570569	0.725298	0.482696	0.877778	0.703842	0.912088	0.824176	0.63204	0.827919	0.526775	0.0556489	0.563972	0.877778	0.268025	0.392435	0.9	0.412636	0.195243	0.431	0.145349	0.108632	0.573	0.609	0.0516798	0.151	0.402974	0.349488	0.237832	0.404	0.452244	0.708	0.317	0.261	0.319	0.428	0.839603	0.359	0.7
42	A	A	T	0.714287	0.0112974	0.107527	0.648084	0.358784	0.471298	0.66174	0.134326	0.0230485	0.877992	0.0384003	0.0204861	0.641944	0.0115896	0.00989854	0.808504	0.116486	0.0114685	0.904255	0.0566906	0.870968	0.572719	0.228503	0.0049704	0.103328	0.935484	0.903	0.0575373	0.0169544	0.819	0.936	0.00828424	0.00466	0.153353	0.109971	0.860215	0.291	0.00392427	0.0125	0.0628	0.599	0.058	0.0879	0.924731	0.0923	0.206
43	A	A	A	0	0	0	0	0	0	0	0	1.66534e-15	0	0	9.88099e-15	0	0	0	0	0	0	0	0	0	0	0	0	0	0	0	0	0	0	0	0	0	0	0	0	0	0	0	0	0	0	0	0	0	0
43	A	A	C	0.608999	0.924366	0.166667	0.877169	0.880134	0.820245	0.731588	0.865297	0.892857	0.707931	0.79805	0.882353	0.727983	0.859504	0.783133	0.507744	0.914634	0.760418	0.880952	0.792732	0.870588	0.878801	0.934121	0.952941	0.374735	0.951432	0.927	0.891566	0.545673	0.801	0.707	0.896771	0.924	0.550561	0.928571	0.929412	0.814	0.736089	0.935	0.91	0.624	0.918	0.9	0.951693	0.924	0.87
43	A	A	G	0.152784	0.373033	0.21978	0.115771	0.648168	0.407604	0.0875291	0.835746	0.661451	0.186379	0.543762	0.779811	0.12765	0.393569	0.174708	0.0777466	0.729738	0.691121	0.544017	0.811969	0.842784	0.155377	0.657894	0.818135	0.462888	0.763064	0.636	0.566061	0.588565	0.409	0.24	0.697462	0.62	0.430697	0.822274	0.557348	0.345	0.593317	0.656	0.751	0.77	0.64	0.211	0.729604	0.722	0.267
43	A	A	T	0.782625	0.446103	0.107527	0.459544	0.864872	0.514145	0.482036	0.329784	0.380587	0.865082	0.124566	0.27726	0.746703	0.0522921	0.341503	0.776899	0.378275	0.74703	0.142712	0.209853	0.448598	0.728918	0.281482	0.0370098	0.847334	0.0923774	0.903	0.866617	0.350173	0.915	0.925	0.259734	0.104	0.335149	0.154978	0.301587	0.314	0.851064	0.0945	0.096	0.893	0.18	0.288	0.924731	0.226	0.36
44	G	G	A	0.00390659	0.000196273	2.11123e-06	0.0114151	0.0647341	0.019203	0.0121553	0.0320977	0.324049	0.0280838	0.0338948	0.677135	0.00782461	0.304042	0.670293	0.0804598	0.0323647	0.6461	0.207195	0.172872	0.301959	0.0370218	0.389022	0.52219	0.526179	0.342535	0.255	0.302695	0.795387	0.733	0.354	0.781127	0.517	0.306121	0.746933	0.452485	0.32	0.401051	0.305	0.705	0.242	0.233	0.199	0.598991	0.58	0.324
44	G	G	C	0.864635	0.805027	0.166667	0.870318	0.560682	0.479229	0.771628	0.592148	0.664509	0.619044	0.570181	0.10591	0.856519	0.823919	0.179567	0.708557	0.285375	0.857143	0.554087	0.496817	0.488929	0.926829	0.385219	0.217268	0.914634	0.285305	0.802	0.813271	0.379	0.694	0.86	0.58473	0.219	0.892857	0.239627	0.929412	0.917	0.929412	0.939	0.611	0.914	0.289	0.905	0.303145	0.909	0.916
44	G	G	G	0	0	0	0	0	0	0	0	1.18962e-09	0	0	9.28368e-13	0	0	2.22045e-16	0	1.11022e-16	0	0	0	0	0	0	0	0	0	0	0	0	0	0	0	0	0	0	0	0	0	0	0	0	0	0	0	0	0
44	G	G	T	0.819048	0.115498	0.107527	0.770093	0.764229	0.258062	0.862592	0.54802	0.0515806	0.903162	0.893617	0.903226	0.887681	0.904255	0.49377	0.816137	0.882979	0.318314	0.872474	0.155883	0.13343	0.925566	0.539492	0.467693	0.473609	0.75418	0.62	0.830444	0.758091	0.82	0.815	0.903226	0.882	0.913978	0.8509	0.839327	0.709	0.487696	0.854	0.841	0.722	0.914	0.704	0.646206	0.875	0.808
45	A	A	A	0	0	0	0	0	0	0	0	2.10942e-15	0	0	4.39648e-14	0	0	0	0	0	0	0	0	0	0	0	0	0	0	0	0	0	0	0	0	0	0	0	0	0	0	0	0	0	0	0	0	0	0
45	A	A	C	0.840264	0.813251	0.166667	0.894118	0.890244	0.837209	0.816295	0.865854	0.892857	0.928571	0.905882	0.827545	0.945273	0.902439	0.783133	0.905882	0.914634	0.809845	0.880952	0.916366	0.870588	0.886004	0.796064	0.773586	0.914634	0.908297	0.929	0.891566	0.940476	0.953	0.86	0.903321	0.924	0.892857	0.928571	0.929412	0.917	0.858378	0.937	0.964	0.914	0.918	0.905	0.952381	0.94	0.91
45	A	A	G	0.293891	0.149049	0.21978	0.461871	0.296708	0.48427	0.395456	0.130278	0.702827	0.337521	0.219977	0.272666	0.501297	0.482645	0.824176	0.419442	0.125456	0.728829	0.327758	0.551773	0.85286	0.573151	0.527338	0.844078	0.726101	0.677803	0.092	0.481259	0.616053	0.285	0.479	0.419602	0.232	0.177918	0.847686	0.0422564	0.221	0.540377	0.218	0.632	0.853	0.12	0.283	0.349431	0.261	0.623
45	A	A	T	0.613981	0.540565	0.107527	0.625403	0.326501	0.624727	0.703809	0.188116	0.263465	0.517619	0.193533	0.520192	0.423717	0.215629	0.236979	0.616069	0.222149	0.162832	0.253973	0.0588646	0.689518	0.684982	0.447154	0.175663	0.891809	0.337858	0.897	0.70821	0.154887	0.903	0.862	0.0761985	0.242	0.319023	0.292747	0.151911	0.223	0.40725	0.115	0.106	0.273	0.122	0.393	0.89071	0.527	0.332
46	A	A	A	0	0	0	0	0	0	0	0	3.44169e-15	0	0	2.93099e-14	0	0	0	0	0	0	0	0	0	0	0	0	0	0	0	0	0	0	0	0	0	0	0	0	0	0	0	0	1.11e-16	0	0	0	0	0
46	A	A	C	0.900438	0.86794	0.166667	0.894118	0.890244	0.837209	0.795186	0.766553	0.892857	0.928571	0.905882	0.882353	0.898714	0.902439	0.783133	0.868858	0.914634	0.778586	0.869689	0.480339	0.870588	0.926829	0.826014	0.952941	0.903882	0.895574	0.555	0.513115	0.931322	0.947	0.764	0.941176	0.929	0.892584	0.91549	0.929412	0.917	0.845263	0.939	0.943	0.914	0.918	0.905	0.823347	0.94	0.907
46	A	A	G	0.380009	0.481994	0.21978	0.404722	0.789522	0.525944	0.354505	0.839484	0.556526	0.680839	0.528794	0.772309	0.844444	0.825595	0.711739	0.360969	0.777843	0.777778	0.701655	0.814518	0.71556	0.302655	0.769267	0.818135	0.794039	0.764195	0.735	0.402615	0.706164	0.592	0.414	0.782088	0.58	0.487269	0.824399	0.797148	0.298	0.835329	0.745	0.818	0.843	0.486	0.192	0.814745	0.706	0.253
46	A	A	T	0.170113	0.349687	0.107527	0.313609	0.115603	0.372476	0.430011	0.21129	0.261418	0.394504	0.112574	0.0903507	0.319228	0.0502694	0.06761	0.319003	0.125759	0.0458938	0.0959757	0.0446333	0.272433	0.150002	0.0996642	0.0370098	0.567152	0.0507821	0.281	0.786155	0.110037	0.561	0.42	0.031923	0.133	0.100752	0.309794	0.0537682	0.084	0.0327096	0.056	0.0167	0.193	0.225	0.133	0.485485	0.0599	0.0768
47	G	G	A	0.0407497	0.00863455	0.066803	0.101327	0.0524735	0.112227	0.152827	0.023642	0.829849	0.231613	0.037395	0.0562971	0.177351	0.498621	0.809091	0.141522	0.0286457	0.602237	0.0465017	0.315327	0.243915	0.2195	0.155949	0.429539	0.156234	0.214594	0.344	0.461323	0.684313	0.74	0.575	0.622189	0.591	0.603242	0.545205	0.536965	0.515	0.478332	0.646	0.744	0.17	0.383	0.529	0.527411	0.5	0.65
47	G	G	C	0.248244	0.591708	0.166667	0.622725	0.405258	0.77937	0.249371	0.614593	0.437469	0.0797642	0.301936	0.335097	0.11131	0.795966	0.109727	0.625109	0.526658	0.597597	0.880952	0.0589594	0.78242	0.823244	0.191755	0.798662	0.854305	0.789852	0.562	0.148466	0.258887	0.712	0.857	0.214439	0.625	0.777712	0.433847	0.578883	0.662	0.179189	0.282	0.909	0.801	0.918	0.462	0.112759	0.703	0.916
47	G	G	G	2.22045e-16	0	0	0	0	0	0	0	2.62144e-09	0	0	9.86474e-11	0	0	2.22045e-16	0	3.33067e-16	0	0	0	0	0	0	0	0	0	0	0	0	0	0	0	0	0	0	0	0	0	0	0	0	0	0	0	0	0
47	G	G	T	0.0669323	0.0228795	0.107527	0.0735329	0.157907	0.0207673	0.223418	0.207493	0.00230892	0.0566847	0.0342101	0.104109	0.0658232	0.0798595	0.12567	0.133727	0.166491	0.87234	0.0991368	0.260252	0.0413297	0.0866419	0.202809	0.0330095	0.101448	0.375774	0.203	0.148669	0.332637	0.223	0.0958	0.209134	0.244	0.0890365	0.655971	0.33498	0.17	0.253772	0.138	0.298	0.646	0.153	0.0862	0.159315	0.507	0.128
48	T	T	A	0.999999	0.332227	0.1	0.853211	0.117007	0.458176	0.22943	0.803571	0.85366	0.549248	0.919159	0.836364	0.210738	0.184089	0.419953	0.276109	0.801802	0.836364	0.942932	0.475509	0.863636	0.231957	0.282614	0.500199	0.537973	0.357772	0.543	0.49405	0.803444	0.822	0.836	0.899747	0.836	0.710367	0.485137	0.760855	0.756	0.43525	0.674	0.857	0.427	0.784	0.753	0.782668	0.815	0.835
48	T	T	C	0.897784	0.647821	0.166667	0.894118	0.696948	0.818928	0.772226	0.865854	0.385393	0.928571	0.775542	0.538819	0.866708	0.902439	0.695558	0.896395	0.726417	0.857143	0.870287	0.333475	0.49141	0.926829	0.303453	0.131751	0.698979	0.21694	0.129	0.480808	0.149068	0.0451	0.146	0.108941	0.0991	0.392749	0.500928	0.111601	0.274	0.225263	0.0441	0.154	0.893	0.149	0.227	0.141151	0.228	0.298
48	T	T	G	0.453402	0.583059	0.191019	0.418204	0.673386	0.669557	0.765792	0.9	0.763853	0.634106	0.416032	0.464478	0.608984	0.519783	0.824176	0.528921	0.879121	0.700381	0.988889	0.757689	0.848163	0.798633	0.876405	0.834438	0.792997	0.849673	0.82	0.783457	0.933333	0.734	0.763	0.955556	0.684	0.770023	0.911111	0.764617	0.675	0.822361	0.831	0.802	0.152	0.749	0.634	0.933602	0.804	0.702
48	T	T	T	0	0	0	0	0	0	0	0	0	0	0	0	0	0	0	0	0	0	0	0	0	0	0	0	0	0	0	0	0	0	0	0	0	0	0	0	0	0	0	0	0	0	0	0	0	0
49	T	T	A	0.25308	0.56267	0.1	0.853211	0.510389	0.800479	0.422422	0.681485	0.872727	6.42675e-10	1.17443e-11	0.00100125	0.213216	0.587997	0.744648	0.751965	0.62467	0.836364	1.46847e-09	9.24104e-08	0.0193425	0.0126321	0.00120831	0.0124247	0.688199	0.792898	0.786	0.661989	0.766646	0.805	0.649	0.766803	0.658	0.000350153	0.603934	0.0174818	0.732	0.862385	0.782	0.813	0.73	0.845	0.000624	0.297253	0.0302	0.00141
49	T	T	C	0.091574	0.460535	0.166667	0.0736819	0.632596	0.243358	0.0256855	0.503199	0.892857	0.395886	0.523596	0.808373	0.211105	0.775304	0.672897	0.271705	0.664776	0.775873	0.545001	0.300466	0.726668	0.190838	0.615473	0.711431	0.416153	0.671054	0.382	0.524623	0.635516	0.613	0.109	0.705318	0.579	0.252998	0.832973	0.742676	0.426	0.514792	0.569	0.646	0.726	0.443	0.155	0.662602	0.539	0.16
49	T	T	G	0.706216	0.495038	0.21978	0.762077	0.654867	0.55105	0.884648	0.9	0.256617	0.475208	0.815778	0.509196	0.61089	0.838896	0.718534	0.667512	0.258217	0.702484	0.310777	0.255404	0.119203	0.594093	0.261711	0.239821	0.655709	0.17215	0.0777	0.599175	0.0524363	0.043	0.671	0.0630485	0.115	0.352615	0.182377	0.0596359	0.489	0.082654	0.0911	0.25	0.935	0.0684	0.459	0.0850671	0.373	0.439
49	T	T	T	0	0	0	0	0	0	0	0	0	0	0	1.55431e-15	0	0	0	0	0	0	0	0	0	0	0	0	0	0	0	0	0	0	0	0	0	0	0	0	0	0	0	0	0	0	0	0	0	0
50	C	C	A	0.46702	0.578987	0.1	0.576681	0.144365	0.499462	0.781818	0.107651	0.324049	0.227624	0.158976	0.172179	0.590237	0.205361	0.369109	0.53625	0.133498	0.508147	0.114876	0.31321	0.163118	0.818106	0.250637	0.889908	0.678982	0.490099	0.25	0.660429	0.311715	0.274	0.269	0.302673	0.266	0.567816	0.687716	0.575894	0.855	0.384894	0.201	0.158	0.829	0.474	0.714	0.274813	0.315	0.445
50	C	C	C	0	0	0	0	0	0	0	0	0	0	0	0	0	0	0	0	0	0	0	0	0	0	0	0	0	0	0	0	0	0	0	0	0	0	0	0	0	0	0	0	0	0	0	0	0	0
50	C	C	G	0.144455	0.510536	0.21978	0.18285	0.800668	0.54964	0.135842	0.678937	0.435609	0.324556	0.904444	0.778016	0.344222	0.829825	0.321203	0.221207	0.738932	0.693571	0.697312	0.807215	0.409116	0.309496	0.589821	0.291174	0.639612	0.585302	0.166	0.596963	0.149775	0.189	0.097	0.354255	0.13	0.0838838	0.358698	0.124465	0.0346	0.228829	0.425	0.211	0.613	0.221	0.0361	0.268687	0.112	0.0771
50	C	C	T	0.481672	0.0867584	0.107527	0.481159	0.296646	0.104358	0.36973	0.451309	0.52919	0.700927	0.229768	0.0604669	0.37816	0.0424883	0.607591	0.608371	0.0919811	0.281931	0.535109	0.530759	0.432314	0.837048	0.576471	0.581761	0.216574	0.605416	0.5	0.333348	0.700031	0.608	0.604	0.724377	0.651	0.78126	0.644274	0.719604	0.648	0.781725	0.626	0.704	0.275	0.327	0.808	0.653552	0.689	0.778
51	G	G	A	0.00241892	0.00586877	6.14757e-05	0.000747091	0.137309	0.00222533	0.00293581	0.121159	0.0382052	0.00026034	0.0738564	0.0490125	0.00282793	0.0883266	0.0907221	0.0109746	0.0302893	0.343566	0.0513532	0.170945	0.0415312	0.00525428	0.0677039	0.00920006	0.0342281	0.0271042	0.105	0.0493014	0.0149684	0.055	0.0304	0.0282892	0.034	0.176248	0.174928	0.124393	0.119	0.0725595	0.209	0.0519	0.196	0.0557	0.115	0.0431594	0.133	0.0767
51	G	G	C	0.190003	0.0187814	0.166667	0.514459	0.33727	0.094021	0.336342	0.180355	0.148593	0.387288	0.0576241	0.312876	0.366056	0.489852	0.203644	0.418233	0.0829175	0.262109	0.15744	0.0502774	0.0284995	0.424665	0.104048	0.0577529	0.101991	0.25886	0.104	0.168849	0.0921227	0.087	0.311	0.563347	0.26	0.573971	0.524179	0.219506	0.552	0.462503	0.52	0.42	0.425	0.0664	0.621	0.240254	0.345	0.602
51	G	G	G	1.11022e-16	0	0	0	0	0	0	0	5.93172e-09	0	0	3.75782e-11	0	0	3.9968e-15	0	5.55111e-16	0	0	0	0	0	0	0	0	0	0	0	0	0	0	0	0	0	0	0	0	0	0	0	0	0	0	0	0	0
51	G	G	T	0.856524	0.21753	0.107527	0.825182	0.389263	0.203242	0.734835	0.914894	0.372235	0.812159	0.686992	0.401774	0.476484	0.260447	0.20966	0.855203	0.405401	0.127632	0.312789	0.515624	0.0844887	0.922108	0.546297	0.181725	0.891323	0.164251	0.458	0.0737557	0.863605	0.706	0.81	0.493532	0.861	0.497739	0.240012	0.75446	0.511	0.154431	0.843	0.887	0.273	0.877	0.748	0.717177	0.862	0.781
52	A	A	A	0	0	0	0	0	0	0	0	1.58762e-14	0	0	1.76526e-14	0	0	0	0	0	0	0	0	0	0	0	0	0	0	0	0	0	0	0	0	0	0	0	0	0	0	0	0	1.11e-16	0	0	0	0	0
52	A	A	C	0.118068	0.414999	0.114574	0.172724	0.661611	0.275245	0.128289	0.618247	0.469461	0.335887	0.572817	0.714838	0.213058	0.667939	0.221667	0.376492	0.635953	0.826943	0.629781	0.747539	0.652392	0.43928	0.444794	0.650693	0.445118	0.633593	0.719	0.678971	0.786861	0.766	0.495	0.737606	0.626	0.791222	0.796984	0.685766	0.686	0.653576	0.622	0.732	0.587	0.665	0.53	0.694516	0.727	0.615
52	A	A	G	0.363164	0.34175	0.21978	0.430613	0.201002	0.512444	0.485465	0.235945	0.491759	0.344795	0.433704	0.820581	0.844444	0.591631	0.50871	0.351941	0.186449	0.63693	0.55031	0.41079	0.86166	0.4181	0.385814	0.859662	0.624813	0.567912	0.286	0.689987	0.927499	0.499	0.422	0.796725	0.463	0.427872	0.679642	0.429837	0.326	0.627464	0.37	0.675	0.687	0.254	0.39	0.705526	0.394	0.577
52	A	A	T	0.607013	0.497044	0.107527	0.925532	0.536822	0.946809	0.67798	0.609659	0.24242	0.673548	0.331866	0.256305	0.614354	0.0587225	0.225122	0.93617	0.456793	0.0975616	0.240291	0.0891075	0.870968	0.575664	0.222387	0.58825	0.948073	0.195673	0.903	0.6293	0.0952111	0.915	0.936	0.103372	0.245	0.399447	0.290594	0.0831308	0.322	0.319257	0.335	0.209	0.264	0.107	0.365	0.924731	0.259	0.354
53	C	C	A	0.039127	0.032037	0.0170155	0.0248071	0.386167	0.178342	0.319005	0.139364	0.362914	0.208158	0.0890412	0.245481	0.197644	0.466252	0.177762	0.145501	0.104805	0.761256	0.3	0.289691	0.242038	0.280402	0.376323	0.344081	0.141309	0.380487	0.247	0.175847	0.584766	0.465	0.334	0.464699	0.465	0.270172	0.47937	0.479045	0.235	0.447569	0.263	0.29	0.503	0.287	0.292	0.479851	0.441	0.296
53	C	C	C	0	0	0	0	0	0	0	0	0	0	0	0	0	0	0	0	0	0	0	0	0	0	0	0	0	0	0	0	0	0	0	0	0	0	0	0	0	0	0	0	0	0	0	0	0	0
53	C	C	G	0.933333	0.526605	0.21978	0.843498	0.484049	0.835672	0.559341	0.261195	0.399796	0.362198	0.741776	0.778016	0.151753	0.752334	0.740628	0.302523	0.791523	0.718333	0.885111	0.393053	0.758171	0.847826	0.400159	0.510329	0.90181	0.309219	0.297	0.89011	0.423337	0.517	0.646	0.718005	0.361	0.879121	0.741311	0.141045	0.381	0.445515	0.694	0.854	0.383	0.911	0.554	0.613885	0.266	0.746
53	C	C	T	0.405282	0.524554	0.107527	0.231666	0.340382	0.252911	0.132517	0.160112	0.361609	0.356834	0.284807	0.27102	0.424848	0.0914639	0.635443	0.392839	0.422374	0.0687444	0.104913	0.148443	0.35794	0.338735	0.189748	0.426402	0.256495	0.397266	0.189	0.388845	0.264598	0.227	0.48	0.672723	0.611	0.711713	0.712137	0.594115	0.475	0.80223	0.768	0.373	0.38	0.48	0.584	0.421957	0.215	0.603
54	A	A	A	0	0	0	0	0	0	0	0	6.66134e-14	0	0	1.54887e-12	0	2.22045e-16	0	0	0	0	0	0	0	0	0	0	0	0	0	0	0	0	0	0	0	0	0	0	0	0	0	0	0	0	0	0	0	0
54	A	A	C	0.0917222	0.0698282	0.166667	0.0880299	0.0612295	0.246992	0.0624293	0.02969	0.0951525	0.0876773	0.00219055	0.143322	0.103483	0.290609	0.179567	0.201261	0.0217214	0.201819	0.0650791	0.00972971	0.41655	0.40325	0.0302862	0.15593	0.127129	0.487142	0.318	0.606762	0.61592	0.421	0.162	0.499309	0.503	0.536972	0.672246	0.131344	0.414	0.457049	0.309	0.463	0.914	0.24	0.482	0.323541	0.324	0.433
54	A	A	G	0.0252569	0.279222	0.169117	0.0548196	0.437075	0.13507	0.0176016	0.611664	0.327838	0.0180452	0.265659	0.712531	0.0174176	0.353046	0.626678	0.0131307	0.509022	0.586848	0.0844302	0.594748	0.559885	0.00903074	0.3685	0.153912	0.319347	0.254965	0.176	0.473182	0.336808	0.0766	0.0333	0.152188	0.226	0.0526889	0.251147	0.262458	0.0374	0.223651	0.241	0.138	0.342	0.0632	0.0117	0.206347	0.293	0.0217
54	A	A	T	0.519231	0.400217	0.107527	0.553873	0.311924	0.682431	0.689962	0.524645	0.519632	0.89657	0.137025	0.0111401	0.903226	0.137482	0.188749	0.857964	0.305873	0.610379	0.0874718	0.0589728	0.722532	0.60556	0.183979	0.156685	0.920906	0.145717	0.808	0.791809	0.0259407	0.915	0.936	0.0223775	0.0707	0.349861	0.649681	0.141746	0.262	0.149675	0.0443	0.0958	0.957	0.0331	0.457	0.924731	0.915	0.234
55	G	G	A	0.473172	0.0359286	0.0481963	0.404721	0.466693	0.2479	0.548563	0.316561	0.486523	0.562796	0.777936	0.836364	0.371143	0.792793	0.254353	0.541352	0.132825	0.747146	0.814899	0.380516	0.304055	0.771191	0.321919	0.497145	0.501725	0.447951	0.433	0.287173	0.685741	0.487	0.578	0.797608	0.35	0.820799	0.796916	0.476285	0.545	0.412008	0.628	0.735	0.785	0.291	0.765	0.495827	0.786	0.818
55	G	G	C	0.0289793	0.169136	0.166667	0.0361196	0.493234	0.177056	0.00655751	0.23505	0.514729	0.073455	0.195113	0.293894	0.191827	0.0794004	0.417466	0.111991	0.292026	0.519291	0.328315	0.21042	0.280806	0.0642932	0.195274	0.128689	0.214142	0.270122	0.35	0.359962	0.287662	0.236	0.107	0.372046	0.205	0.169716	0.25516	0.367836	0.206	0.25621	0.317	0.377	0.231	0.524	0.0695	0.249037	0.37	0.109
55	G	G	G	0	0	0	0	0	0	0	0	1.03204e-10	0	0	2.27684e-12	0	0	2.22045e-16	0	0	0	0	0	0	0	0	0	0	0	0	0	0	0	0	0	0	0	0	0	0	0	0	0	0	0	0	0	0	0
55	G	G	T	0.604485	0.219315	0.107527	0.44626	0.643556	0.449893	0.815369	0.757295	0.913979	0.924731	0.282743	0.142807	0.903226	0.182055	0.734043	0.796589	0.881383	0.768083	0.827873	0.617456	0.870968	0.650112	0.554488	0.861702	0.957447	0.78681	0.498	0.857622	0.622757	0.71	0.534	0.831376	0.631	0.802934	0.882979	0.675508	0.914	0.681559	0.619	0.71	0.931	0.671	0.904	0.377131	0.511	0.69
56	C	C	A	0.518075	0.753192	0.1	0.853211	0.341208	0.427606	0.781818	0.272766	0.372068	0.902591	0.819473	0.229192	0.875193	0.419078	0.575559	0.356945	0.422027	0.729106	0.870703	0.839286	0.485922	0.737883	0.46064	0.628162	0.660874	0.466279	0.298	0.60155	0.248168	0.261	0.535	0.648781	0.415	0.80766	0.687716	0.719064	0.406	0.302943	0.285	0.353	0.328	0.495	0.751	0.528695	0.409	0.779
56	C	C	C	0	0	0	0	0	0	0	0	0	0	0	0	0	0	0	0	0	0	0	0	0	0	0	0	0	0	0	0	0	0	0	0	0	0	0	0	0	0	0	0	0	0	0	0	0	0
56	C	C	G	0.472225	0.141872	0.21978	0.537188	0.438597	0.370848	0.581321	0.208945	0.422915	0.657668	0.34504	0.877778	0.536176	0.710456	0.52278	0.542522	0.185004	0.691121	0.305444	0.593169	0.84026	0.444775	0.511722	0.644023	0.440887	0.121776	0.168	0.515799	0.503562	0.272	0.427	0.375468	0.244	0.180127	0.358698	0.139698	0.163	0.348484	0.362	0.53	0.878	0.394	0.193	0.470009	0.354	0.467
56	C	C	T	0.0473961	0.0634546	0.107527	0.0184935	0.333749	0.0391461	0.0298013	0.358915	0.768545	0.0640333	0.459526	0.252063	0.0427193	0.273567	0.615446	0.0475607	0.416975	0.488486	0.222209	0.174188	0.625616	0.0693118	0.324122	0.365513	0.27008	0.0517281	0.214	0.358135	0.508039	0.198	0.0311	0.375421	0.135	0.0780074	0.131185	0.179805	0.0738	0.289704	0.358	0.199	0.74	0.455	0.0267	0.425422	0.422	0.0441
57	T	T	A	0.960045	0.594277	0.1	0.853211	0.830357	0.82375	0.620375	0.709514	0.815894	0.927273	0.926605	0.836364	0.662259	0.792793	0.610917	0.948652	0.801802	0.836364	0.945454	0.839286	0.704346	0.863636	0.817553	0.69872	0.712325	0.771637	0.664	0.665056	0.75342	0.699	0.861	0.905059	0.836	0.863636	0.836364	0.781818	0.765	0.862385	0.829	0.9	0.723	0.772	0.809	0.761144	0.631	0.891
57	T	T	C	0.013426	0.0700742	0.0231808	0.0681642	0.091057	0.168265	0.0218377	0.204941	0.0707961	0.0543971	0.0164559	0.407384	0.109421	0.227691	0.450912	0.215416	0.0524951	0.547948	0.261152	0.0647543	0.186351	0.230168	0.106262	0.92822	0.753433	0.77203	0.607	0.751412	0.935453	0.925	0.287	0.866106	0.6	0.191767	0.92149	0.519745	0.242	0.808754	0.396	0.636	0.216	0.476	0.119	0.848563	0.775	0.274
57	T	T	G	0.596586	0.73878	0.21978	0.740434	0.932584	0.8408	0.715772	0.340931	0.422481	0.730995	0.770167	0.318572	0.833655	0.175451	0.560368	0.824341	0.551319	0.546151	0.888472	0.524412	0.508096	0.840801	0.486273	0.306674	0.904711	0.313646	0.956	0.79631	0.319722	0.346	0.466	0.228333	0.439	0.879121	0.312363	0.537629	0.934	0.303668	0.348	0.569	0.588	0.473	0.34	0.304969	0.915	0.507
57	T	T	T	0	0	0	0	0	0	0	0	0	0	0	0	0	0	0	0	0	0	0	0	0	0	0	0	0	0	0	0	0	0	0	0	0	0	0	0	0	0	0	0	0	0	0	0	0	0
58	C	C	A	0.322315	0.686715	0.1	0.68305	0.471339	0.621779	0.781818	0.292304	0.40518	0.906811	0.679072	0.0910091	0.909091	0.453199	0.270465	0.567673	0.687943	0.836364	0.359887	0.654049	0.511706	0.863636	0.417515	0.65117	0.875	0.576656	0.426	0.790723	0.345849	0.265	0.447	0.381533	0.472	0.326325	0.433915	0.235425	0.376	0.359537	0.267	0.211	0.779	0.845	0.319	0.537526	0.398	0.431
58	C	C	C	0	0	0	0	0	0	0	0	0	0	0	0	0	0	0	0	0	0	0	0	0	0	0	0	0	0	0	0	0	0	0	0	0	0	0	0	0	0	0	0	0	0	0	0	0	0
58	C	C	G	0.797772	0.509025	0.21978	0.877778	0.277261	0.701982	0.886873	0.313613	0.238755	0.887324	0.32184	0.495099	0.844444	0.632072	0.232221	0.707393	0.34873	0.516318	0.357635	0.332837	0.434263	0.847826	0.66368	0.236679	0.514606	0.484042	0.232	0.0553251	0.0839062	0.161	0.836	0.133807	0.307	0.879121	0.707196	0.565873	0.575	0.256215	0.215	0.619	0.403	0.471	0.9	0.316041	0.722	0.912
58	C	C	T	0.113392	0.0610267	0.107527	0.136966	0.884211	0.174473	0.28437	0.219469	0.336021	0.159303	0.603246	0.812678	0.153734	0.39339	0.629314	0.239074	0.0251397	0.762593	0.195733	0.108914	0.870968	0.242867	0.905263	0.637602	0.345937	0.434992	0.282	0.326134	0.481707	0.279	0.357	0.563501	0.564	0.430837	0.0849954	0.311199	0.263	0.543205	0.551	0.526	0.207	0.096	0.408	0.605668	0.226	0.406
59	C	C	A	0.460849	0.270408	0.1	0.601516	0.441845	0.668961	0.77339	0.531921	0.370794	0.72776	0.754929	0.442024	0.892127	0.772119	0.346031	0.403391	0.545775	0.836364	0.64479	0.754516	0.515817	0.589569	0.506597	0.840986	0.718594	0.589724	0.45	0.678021	0.377464	0.372	0.539	0.440456	0.532	0.368618	0.754713	0.484457	0.406	0.566867	0.302	0.298	0.829	0.682	0.399	0.672816	0.395	0.524
59	C	C	C	0	0	0	0	0	0	0	0	0	0	0	0	0	0	0	0	0	0	0	0	0	0	0	0	0	0	0	0	0	0	0	0	0	0	0	0	0	0	0	0	0	0	0	0	0	0
59	C	C	G	0.826925	0.639084	0.21978	0.877778	0.920762	0.603735	0.898244	0.84514	0.835165	0.912088	0.921488	0.877778	0.83597	0.857771	0.824176	0.833871	0.879121	0.59039	0.913639	0.886558	0.877778	0.847826	0.704267	0.338072	0.436367	0.934066	0.926	0.803947	0.510047	0.693	0.825	0.777948	0.784	0.775338	0.911111	0.9	0.829	0.955556	0.829	0.926	0.931	0.911	0.62	0.922806	0.922	0.782
59	C	C	T	0.205588	0.258787	0.107527	0.127648	0.100399	0.404376	0.100313	0.177899	0.107624	0.114655	0.508511	0.126098	0.075215	0.345423	0.282548	0.122048	0.0888712	0.421843	0.223268	0.0394638	0.0611559	0.055691	0.12683	0.53137	0.308232	0.0574665	0.0641	0.10736	0.343208	0.0423	0.155	0.323605	0.153	0.126604	0.210079	0.176492	0.277	0.0938892	0.0696	0.147	0.0833	0.232	0.271	0.0585312	0.416	0.18
60	C	C	A	0.295918	0.483343	0.1	0.342869	0.108035	0.397703	0.781818	0.0880972	0.0678545	0.68704	0.926605	0.202828	0.782325	0.792793	0.171041	0.323304	0.261286	0.836364	0.945454	0.274482	0.863636	0.863636	0.275931	0.740613	0.875	0.809091	0.209	0.293429	0.245829	0.844	0.403	0.909091	0.836	0.244803	0.526874	0.781818	0.265	0.862385	0.231	0.145	0.829	0.0934	0.199	0.881818	0.232	0.431
60	C	C	C	0	0	0	0	0	0	0	0	0	0	0	0	0	0	0	0	0	0	0	0	0	0	0	0	0	0	0	0	0	0	0	0	0	0	0	0	0	0	0	0	0	0	0	0	0	0
60	C	C	G	0.0637961	0.320945	0.21978	0.0605166	0.678798	0.348382	0.0288194	0.704562	0.521558	0.0703161	0.225332	0.511472	0.0801195	0.0359402	0.824176	0.0723993	0.596025	0.348819	0.306779	0.680418	0.387065	0.10713	0.670964	0.0820897	0.325331	0.466451	0.414	0.506468	0.155923	0.498	0.107	0.332138	0.64	0.0919601	0.888111	0.453896	0.105	0.636955	0.716	0.496	0.701	0.566	0.0678	0.628631	0.599	0.0834
60	C	C	T	0.384285	0.957447	0.107527	0.365793	0.190462	0.295621	0.202006	0.380862	0.913979	0.266391	0.893617	0.903226	0.0626137	0.904255	0.734043	0.23854	0.183524	0.87234	0.69384	0.295603	0.0575189	0.404763	0.905263	0.74578	0.167734	0.935484	0.903	0.0612299	0.182748	0.254	0.269	0.426994	0.582	0.636853	0.303013	0.860215	0.292	0.103097	0.0531	0.263	0.747	0.16	0.429	0.358993	0.915	0.201
61	G	G	A	0.0290425	0.0554968	0.1	0.0224086	0.260709	0.0572186	0.0170483	0.201743	0.872727	0.108871	0.207829	0.836364	0.0698681	0.39461	0.129649	0.0535129	0.228102	0.409869	0.168525	0.124586	0.0130388	0.0329627	0.115184	0.0538923	0.152908	0.0731386	0.192	0.353361	0.107703	0.094	0.105	0.0158495	0.0825	0.147596	0.187115	0.130495	0.121	0.118594	0.209	0.0979	0.755	0.438	0.111	0.0412004	0.132	0.143
61	G	G	C	0.0169088	0.0206772	0.0421557	0.0100135	0.318163	0.0740792	0.00878617	0.168403	0.819323	0.0382829	0.0504126	0.135627	0.0829074	0.272171	0.263072	0.139634	0.0112755	0.120068	0.0943073	0.154572	0.836045	0.0960839	0.225913	0.863032	0.784908	0.558686	0.517	0.254297	0.83416	0.904	0.0418	0.927427	0.422	0.116019	0.541038	0.384239	0.0346	0.0635435	0.745	0.638	0.045	0.246	0.0216	0.861412	0.768	0.0437
61	G	G	G	1.11022e-16	0	0	0	0	0	0	0	4.8113e-11	0	0	4.25215e-13	0	0	2.22045e-16	0	3.33067e-16	0	0	0	0	0	0	0	0	0	0	0	0	0	0	0	0	0	0	0	0	0	0	0	0	0	0	0	0	0
61	G	G	T	0.791873	0.957447	0.107527	0.83752	0.499117	0.684279	0.933909	0.485067	0.51474	0.641831	0.893617	0.903226	0.601688	0.904255	0.734043	0.867121	0.586374	0.695201	0.904255	0.420374	0.369957	0.663487	0.789003	0.774272	0.957447	0.767233	0.486	0.429651	0.75382	0.375	0.823	0.892344	0.35	0.84152	0.882979	0.551476	0.722	0.730434	0.244	0.892	0.496	0.914	0.784	0.365271	0.746	0.873
62	C	C	A	0.00990927	0.368413	0.1	0.00259957	0.0306568	0.925926	0.0495126	0.803571	0.0372566	0.0134628	0.355357	0.579901	0.142385	0.688067	0.809091	0.0192194	0.117468	0.18475	0.421322	0.839286	0.863636	0.0589226	0.830357	0.889908	0.654714	0.809091	0.927	0.284023	0.836364	0.844	0.25	0.909091	0.305	0.148582	0.836364	0.781818	0.855	0.601735	0.127	0.0926	0.829	0.482	0.809	0.881818	0.314	0.198
62	C	C	C	0	0	0	0	0	0	0	0	0	0	0	0	0	0	0	0	0	0	0	0	0	0	0	0	0	0	0	0	0	0	0	0	0	0	0	0	0	0	0	0	0	0	0	0	0	0
62	C	C	G	0.0900779	0.0686554	0.0714771	0.0779568	0.63483	0.346461	0.0861289	0.135193	0.835165	0.234421	0.175971	0.877778	0.273727	0.676498	0.704313	0.186187	0.0932638	0.698197	0.173957	0.285525	0.831909	0.378749	0.234121	0.9	0.597336	0.834693	0.198	0.747379	0.81059	0.685	0.218	0.858078	0.789	0.121495	0.891603	0.164443	0.0732	0.909859	0.6	0.8	0.878	0.376	0.0578	0.857549	0.803	0.208
62	C	C	T	0.328383	0.813984	0.107527	0.167127	0.471631	0.292795	0.105394	0.391728	0.162734	0.14389	0.893617	0.56319	0.124987	0.378247	0.0590798	0.245172	0.882979	0.296687	0.37309	0.387815	0.0377549	0.352969	0.481932	0.126509	0.372577	0.179189	0.253	0.33155	0.247478	0.407	0.252	0.275585	0.18	0.609212	0.234046	0.860215	0.551	0.18216	0.366	0.307	0.671	0.191	0.569	0.235899	0.504	0.273
63	G	G	A	0.000318884	0.0188692	0.1	0.000121877	0.00562219	0.00306922	0.000315788	0.000900426	0.0023484	0.001364	0.00864848	0.102085	0.00597661	0.0900474	0.0296552	0.00278302	0.00960337	0.0334155	0.0208204	0.0234349	0.0134018	0.00621203	0.0178128	0.00192404	0.0610139	0.0105141	0.0285	0.131331	0.0149684	0.0166	0.0344	0.0205904	0.0172	0.070397	0.0778561	0.0223657	0.102	0.0344753	0.0683	0.0524	0.322	0.0386	0.0368	0.0127087	0.016	0.0548
63	G	G	C	0.0440064	0.125969	0.166667	0.0289695	0.0222814	0.244449	0.094829	0.110731	0.0692022	0.0067263	0.00454692	0.0362803	0.135321	0.0466422	0.616388	0.074049	0.00824527	0.0987342	0.0266658	0.0102958	0.557206	0.35532	0.0795229	0.535745	0.39963	0.202621	0.0642	0.00783063	0.826197	0.0635	0.0238	0.415617	0.0679	0.129523	0.101282	0.0271534	0.103	0.26845	0.0341	0.157	0.0174	0.0173	0.153	0.0195073	0.182	0.306
63	G	G	G	7.77156e-16	0	0	0	0	0	0	0	2.60939e-08	0	0	4.70253e-11	0	0	1.33227e-15	0	2.88658e-15	0	0	0	0	0	0	0	0	0	0	0	0	0	0	0	0	0	0	0	0	0	0	0	0	0	0	0	0	0
63	G	G	T	0.707169	0.187408	0.107527	0.756923	0.873863	0.946809	0.850332	0.914894	0.913979	0.365803	0.855798	0.515269	0.249455	0.864178	0.556086	0.787599	0.864982	0.677873	0.904255	0.894737	0.175326	0.924271	0.787513	0.778147	0.793186	0.935484	0.816	0.843294	0.744749	0.718	0.746	0.89071	0.882	0.878896	0.84316	0.860215	0.904	0.610607	0.638	0.844	0.903	0.914	0.84	0.538363	0.755	0.865
64	A	A	A	0	0	0	0	0	0	0	0	3.21965e-15	0	0	4.04898e-13	0	0	0	0	0	0	0	0	0	0	0	0	0	0	0	0	0	0	0	0	0	0	0	0	0	0	0	0	2.22e-16	0	0	0	0	0
64	A	A	C	0.0163923	0.324351	0.166667	0.079589	0.526791	0.219774	0.028581	0.66914	0.790274	0.0907403	0.445107	0.12053	0.480849	0.777163	0.495195	0.178893	0.357677	0.815076	0.662733	0.68204	0.37204	0.0362288	0.641174	0.768533	0.522456	0.625422	0.617	0.197213	0.813335	0.668	0.0346	0.552556	0.526	0.217595	0.725971	0.596497	0.55	0.465204	0.642	0.664	0.243	0.57	0.272	0.696209	0.401	0.442
64	A	A	G	0.308505	0.171875	0.210035	0.426605	0.354068	0.364962	0.531401	0.241176	0.835165	0.472901	0.424748	0.877778	0.259148	0.840274	0.824176	0.417818	0.133806	0.733139	0.274396	0.252154	0.855659	0.719107	0.360693	0.842831	0.59015	0.884967	0.77	0.620101	0.922713	0.791	0.673	0.903362	0.749	0.717371	0.911111	0.724666	0.529	0.926741	0.795	0.806	0.86	0.442	0.406	0.909373	0.864	0.411
64	A	A	T	0.230447	0.516289	0.107527	0.132293	0.570967	0.946809	0.470823	0.708317	0.16905	0.227125	0.310282	0.0289484	0.903226	0.836397	0.269861	0.93617	0.663535	0.181578	0.456536	0.4408	0.870968	0.248744	0.776129	0.299868	0.432563	0.172627	0.903	0.882979	0.220615	0.915	0.62	0.165633	0.254	0.179563	0.571041	0.133498	0.146	0.851064	0.0232	0.0956	0.395	0.245	0.13	0.924731	0.536	0.118
65	C	C	A	0.157564	0.12024	0.0743666	0.170552	0.108227	0.322664	0.517509	0.0885712	0.419105	0.340089	0.0844962	0.523822	0.424062	0.275447	0.616134	0.231743	0.0880055	0.761256	0.321455	0.360201	0.443524	0.634016	0.830357	0.350693	0.358196	0.54833	0.927	0.49405	0.561983	0.3	0.411	0.673566	0.47	0.863636	0.477124	0.436835	0.323	0.405782	0.329	0.215	0.709	0.302	0.297	0.529463	0.484	0.463
65	C	C	C	0	0	0	0	0	0	0	0	0	0	0	0	0	0	0	0	0	0	0	0	0	0	0	0	0	0	0	0	0	0	0	0	0	0	0	0	0	0	0	0	0	0	0	0	0	0
65	C	C	G	0.412046	0.303354	0.21978	0.529681	0.478202	0.911111	0.304331	0.468145	0.684001	0.600768	0.68546	0.877778	1.58235e-07	1.10824e-09	0.0103593	0.495068	0.506058	0.718333	6.66134e-16	1.55875e-13	0.0029964	0.000267634	1.74545e-08	0.000418931	0.405208	0.546399	0.588	0.783457	0.209331	0.815	0.532	0.348369	0.923	0.627465	0.739697	0.9	2.49e-05	0.000294328	1.17e-07	0.946	0.705	0.911	8.21e-05	0.028424	7.11e-06	0.000251
65	C	C	T	0.0717221	0.850545	0.107527	0.0374523	0.157106	0.538535	0.0820093	0.146098	0.0641562	0.0277295	0.0276639	0.0148444	0.0436488	0.0289961	0.0574274	0.0619873	0.122052	0.37266	0.504666	0.245341	0.154186	0.0286962	0.189013	0.25076	0.0137163	0.162863	0.0536	0.0371486	0.23599	0.0649	0.103	0.20416	0.0981	0.164251	0.21308	0.236853	0.185	0.276076	0.115	0.344	0.221	0.114	0.239	0.200086	0.115	0.166
[truncated: 5 more columns]
