# Supplementary material for: Mechanistic and genetic basis of single-strand templated repair at Cas12a-induced DNA breaks in Chlamydomonas reinhardtii
Source: Nat Commun. 2021 Nov 19;12:6751. doi: 10.1038/s41467-021-27004-1 (PMC8604939; doi:10.1038/s41467-021-27004-1)
Supplement: Supplementary file 15 — Supplementary Data 13 [file 41467_2021_27004_MOESM15_ESM.xlsx]

## Sheet: Supplementary Data 13
ssODN used	Rep	Base	Average noise (%)	Model µ	Fillibens correlation
ssODN_sense_-32	1	A	7.83965	2.2308	0.968312
ssODN_sense_-32	1	C	7.89235	2.11155	0.976826
ssODN_sense_-32	1	G	6.87084	2.62413	0.989143
ssODN_sense_-32	1	T	5.79013	2.44131	0.983487
ssODN_sense_-32	2	A	7.44101	2.26575	0.993665
ssODN_sense_-32	2	C	6.00537	2.55174	0.990684
ssODN_sense_-32	2	G	7.32091	2.09317	0.997701
ssODN_sense_-32	2	T	6.38316	2.16962	0.989109
ssODN_sense_-32	3	A	1.60442	0.349899	0.994854
ssODN_sense_-32	3	C	0.14627	0.472694	0.994624
ssODN_sense_-32	3	G	0.21072	0.486465	0.994397
ssODN_sense_-32	3	T	0.27992	0.353457	0.996361
ssODN_sense_-16	1	A	6.0098	1.73214	0.985005
ssODN_sense_-16	1	C	6.58714	1.713	0.983572
ssODN_sense_-16	1	G	5.2526	2.45289	0.994251
ssODN_sense_-16	1	T	4.34876	2.30416	0.989115
ssODN_sense_-16	2	A	6.20036	2.39355	0.991966
ssODN_sense_-16	2	C	8.15824	2.40453	0.987683
ssODN_sense_-16	2	G	6.22261	2.26187	0.993001
ssODN_sense_-16	2	T	5.72652	2.87179	0.996922
ssODN_sense_-16	3	A	4.94386	2.52764	0.990189
ssODN_sense_-16	3	C	5.87917	2.00511	0.983505
ssODN_sense_-16	3	G	6.73057	1.6097	0.992364
ssODN_sense_-16	3	T	5.28098	2.12942	0.995138
ssODN_sense_0	1	A	7.55545	2.04845	0.982642
ssODN_sense_0	1	C	8.8481	1.74224	0.980257
ssODN_sense_0	1	G	5.86873	2.48713	0.990723
ssODN_sense_0	1	T	5.2189	3.55178	0.990527
ssODN_sense_0	2	A	8.66723	2.6468	0.996172
ssODN_sense_0	2	C	8.59602	3.16821	0.990978
ssODN_sense_0	2	G	6.89836	2.73943	0.996299
ssODN_sense_0	2	T	6.81194	2.89149	0.995847
ssODN_sense_0	3	A	11.4439	5.48946	0.997169
ssODN_sense_0	3	C	14.2636	3.77825	0.992358
ssODN_sense_0	3	G	12.1987	5.09747	0.980795
ssODN_sense_0	3	T	9.75604	3.97283	0.991054
ssODN_sense_16	1	A	5.50522	1.57299	0.992442
ssODN_sense_16	1	C	5.89286	1.72033	0.984563
ssODN_sense_16	1	G	4.99208	2.15708	0.993905
ssODN_sense_16	1	T	4.81483	2.08733	0.995712
ssODN_sense_16	2	A	8.62784	3.59304	0.993637
ssODN_sense_16	2	C	8.80959	2.31168	0.974818
ssODN_sense_16	2	G	8.82987	3.00555	0.989354
ssODN_sense_16	2	T	7.91576	2.75473	0.994986
ssODN_sense_16	3	A	12.0666	5.12106	0.992709
ssODN_sense_16	3	C	14.7319	3.53962	0.995242
ssODN_sense_16	3	G	11.5595	5.17604	0.990213
ssODN_sense_16	3	T	9.89336	4.16141	0.988326
ssODN_sense_32	1	A	4.9592	1.58327	0.992127
ssODN_sense_32	1	C	5.76791	1.58929	0.972534
ssODN_sense_32	1	G	5.10508	2.00174	0.995354
ssODN_sense_32	1	T	4.33267	2.02278	0.994004
ssODN_sense_32	2	A	8.43985	3.95294	0.994374
ssODN_sense_32	2	C	9.73612	2.67219	0.93708
ssODN_sense_32	2	G	9.80076	2.97284	0.995608
ssODN_sense_32	2	T	6.07556	3.35833	0.994621
ssODN_sense_32	3	A	10.9238	5.46517	0.994763
ssODN_sense_32	3	C	13.2306	3.73946	0.990326
ssODN_sense_32	3	G	10.2022	4.97462	0.997196
ssODN_sense_32	3	T	9.42732	3.84223	0.987006
ssODN_sense_-32_-16_0	1	A	5.76053	1.86042	0.984686
ssODN_sense_-32_-16_0	1	C	6.11127	1.71974	0.98455
ssODN_sense_-32_-16_0	1	G	4.9408	2.04913	0.991186
ssODN_sense_-32_-16_0	1	T	4.48795	1.95277	0.994534
ssODN_sense_-32_-16_0	2	A	10.9352	3.064	0.996906
ssODN_sense_-32_-16_0	2	C	9.59467	2.94492	0.983555
ssODN_sense_-32_-16_0	2	G	8.72422	3.19425	0.993944
ssODN_sense_-32_-16_0	2	T	6.643	3.11878	0.992024
ssODN_sense_-32_-16_0	3	A	10.1511	3.96809	0.99468
ssODN_sense_-32_-16_0	3	C	10.1315	3.37079	0.992173
ssODN_sense_-32_-16_0	3	G	9.03539	4.11942	0.994083
ssODN_sense_-32_-16_0	3	T	7.76295	3.67683	0.988418
ssODN_sense_0_16_32	1	A	7.86109	3.37913	0.989728
ssODN_sense_0_16_32	1	C	8.38478	2.25686	0.992558
ssODN_sense_0_16_32	1	G	7.16756	2.19974	0.995569
ssODN_sense_0_16_32	1	T	6.8534	2.32886	0.995822
ssODN_sense_0_16_32	2	A	7.66926	2.85023	0.993884
ssODN_sense_0_16_32	2	C	8.12178	2.25018	0.993317
ssODN_sense_0_16_32	2	G	6.48816	2.44338	0.996169
ssODN_sense_0_16_32	2	T	6.12652	2.48071	0.997328
ssODN_sense_0_16_32	3	A	5.81467	3.77241	0.991379
ssODN_sense_0_16_32	3	C	9.85815	2.43577	0.996684
ssODN_sense_0_16_32	3	G	8.08967	3.33714	0.993608
ssODN_sense_0_16_32	3	T	6.60991	2.63659	0.994858
ssODN_sense_-32_-16_0_16_32	1	A	6.85563	1.63106	0.996629
ssODN_sense_-32_-16_0_16_32	1	C	5.95335	1.55956	0.992357
ssODN_sense_-32_-16_0_16_32	1	G	5.09889	2.09016	0.995144
ssODN_sense_-32_-16_0_16_32	1	T	3.88397	2.3125	0.996083
ssODN_sense_-32_-16_0_16_32	2	A	6.57643	2.75707	0.994152
ssODN_sense_-32_-16_0_16_32	2	C	7.25278	2.00741	0.992973
ssODN_sense_-32_-16_0_16_32	2	G	6.32874	2.0449	0.992931
ssODN_sense_-32_-16_0_16_32	2	T	5.30584	2.45273	0.997347
ssODN_sense_-32_-16_0_16_32	3	A	7.30492	2.45349	0.995848
ssODN_sense_-32_-16_0_16_32	3	C	6.39356	2.05153	0.994963
ssODN_sense_-32_-16_0_16_32	3	G	6.26177	2.54086	0.990406
ssODN_sense_-32_-16_0_16_32	3	T	5.7779	2.09312	0.98969
ssODN_antisense_-32	1	A	4.73617	1.71426	0.989438
ssODN_antisense_-32	1	C	5.35817	1.88377	0.987628
ssODN_antisense_-32	1	G	4.71617	1.73903	0.994401
ssODN_antisense_-32	1	T	5.04845	1.9462	0.994853
ssODN_antisense_-32	2	A	6.85846	2.87773	0.996521
ssODN_antisense_-32	2	C	6.07036	1.96749	0.99459
ssODN_antisense_-32	2	G	7.07416	1.73614	0.990311
ssODN_antisense_-32	2	T	4.97702	2.26468	0.994419
ssODN_antisense_-32	3	A	5.51902	2.48567	0.966595
ssODN_antisense_-32	3	C	6.92903	1.90562	0.995595
ssODN_antisense_-32	3	G	5.61447	1.92486	0.994976
ssODN_antisense_-32	3	T	5.13635	1.95017	0.987406
ssODN_antisense_-16	1	A	5.06392	2.38823	0.942969
ssODN_antisense_-16	1	C	6.83007	1.95934	0.996463
ssODN_antisense_-16	1	G	5.5559	1.78177	0.994069
ssODN_antisense_-16	1	T	5.35191	2.54421	0.989126
ssODN_antisense_-16	2	A	7.05999	3.63683	0.988977
ssODN_antisense_-16	2	C	7.32109	2.37861	0.995384
ssODN_antisense_-16	2	G	6.90039	2.06939	0.994162
ssODN_antisense_-16	2	T	6.43213	2.19306	0.992583
ssODN_antisense_-16	3	A	4.40717	3.47248	0.974737
ssODN_antisense_-16	3	C	7.2375	2.04412	0.99121
ssODN_antisense_-16	3	G	6.75466	1.66009	0.996747
ssODN_antisense_-16	3	T	5.79924	1.9269	0.995257
ssODN_antisense_0	1	A	5.19421	2.97087	0.989501
ssODN_antisense_0	1	C	6.7216	1.56448	0.994603
ssODN_antisense_0	1	G	6.45742	2.18258	0.993295
ssODN_antisense_0	1	T	5.048	1.95535	0.996192
ssODN_antisense_0	2	A	7.71861	3.01645	0.995286
ssODN_antisense_0	2	C	7.04654	2.10262	0.994674
ssODN_antisense_0	2	G	6.94944	2.03711	0.992279
ssODN_antisense_0	2	T	5.75034	2.45249	0.992091
ssODN_antisense_0	3	A	7.70947	3.27928	0.995734
ssODN_antisense_0	3	C	6.70553	2.00362	0.99663
ssODN_antisense_0	3	G	7.11354	1.91281	0.994561
ssODN_antisense_0	3	T	5.26702	2.24176	0.991908
ssODN_antisense_16	1	A	7.69158	3.27164	0.969155
ssODN_antisense_16	1	C	7.68245	2.37299	0.992835
ssODN_antisense_16	1	G	6.41429	2.54964	0.989943
ssODN_antisense_16	1	T	7.53865	2.5972	0.997563
ssODN_antisense_16	2	A	6.72139	3.31413	0.993858
ssODN_antisense_16	2	C	8.31675	2.40982	0.984148
ssODN_antisense_16	2	G	7.25317	2.49521	0.993445
ssODN_antisense_16	2	T	6.1289	2.63949	0.988945
ssODN_antisense_16	3	A	6.28925	3.3783	0.986943
ssODN_antisense_16	3	C	5.78983	1.82889	0.996964
ssODN_antisense_16	3	G	6.60622	1.69355	0.995846
ssODN_antisense_16	3	T	5.3395	2.14941	0.994345
ssODN_antisense_32	1	A	7.50457	3.37317	0.965654
ssODN_antisense_32	1	C	8.03041	1.98133	0.994183
ssODN_antisense_32	1	G	6.31866	2.25592	0.992588
ssODN_antisense_32	1	T	6.38984	2.627	0.996359
ssODN_antisense_32	2	A	7.0647	3.40827	0.992519
ssODN_antisense_32	2	C	8.12698	2.17919	0.99258
ssODN_antisense_32	2	G	7.3887	2.09816	0.993533
ssODN_antisense_32	2	T	6.09817	2.68595	0.992879
ssODN_antisense_32	3	A	7.46937	2.78815	0.957459
ssODN_antisense_32	3	C	7.22473	1.7749	0.992888
ssODN_antisense_32	3	G	5.6304	1.91811	0.996437
ssODN_antisense_32	3	T	4.95255	2.20759	0.997205
ssODN_antisense_-32_-16_0	1	A	7.31007	3.36255	0.992609
ssODN_antisense_-32_-16_0	1	C	7.49489	1.98441	0.993758
ssODN_antisense_-32_-16_0	1	G	5.48008	1.77375	0.991297
ssODN_antisense_-32_-16_0	1	T	5.95303	1.97921	0.995645
ssODN_antisense_-32_-16_0	2	A	9.5026	3.87411	0.996367
ssODN_antisense_-32_-16_0	2	C	9.81093	3.04748	0.988767
ssODN_antisense_-32_-16_0	2	G	9.41329	2.40503	0.978693
ssODN_antisense_-32_-16_0	2	T	7.06959	3.73041	0.996948
ssODN_antisense_-32_-16_0	3	A	7.40859	3.24849	0.995104
ssODN_antisense_-32_-16_0	3	C	6.04457	1.78687	0.989811
ssODN_antisense_-32_-16_0	3	G	6.92339	1.57286	0.992533
ssODN_antisense_-32_-16_0	3	T	4.88545	2.21904	0.993708
ssODN_antisense_0_16_32	1	A	8.47308	3.34616	0.951626
ssODN_antisense_0_16_32	1	C	7.6332	2.13725	0.995542
ssODN_antisense_0_16_32	1	G	6.43676	2.46572	0.98837
ssODN_antisense_0_16_32	1	T	7.11474	2.56243	0.99291
ssODN_antisense_0_16_32	2	A	4.90271	2.98673	0.997491
ssODN_antisense_0_16_32	2	C	6.86839	1.87287	0.995137
ssODN_antisense_0_16_32	2	G	7.63777	2.06369	0.997158
ssODN_antisense_0_16_32	2	T	5.11696	2.24769	0.994745
ssODN_antisense_0_16_32	3	A	7.07432	3.30764	0.982103
ssODN_antisense_0_16_32	3	C	7.08861	1.98537	0.995045
ssODN_antisense_0_16_32	3	G	6.60637	1.91726	0.99078
ssODN_antisense_0_16_32	3	T	5.74499	2.19997	0.995161
ssODN_antisense_-32_-16_0_16_32	1	A	8.81506	3.11944	0.937636
ssODN_antisense_-32_-16_0_16_32	1	C	7.82554	1.99454	0.992195
ssODN_antisense_-32_-16_0_16_32	1	G	6.13967	2.32867	0.989595
ssODN_antisense_-32_-16_0_16_32	1	T	6.89929	2.51614	0.994677
ssODN_antisense_-32_-16_0_16_32	2	A	7.6735	3.15245	0.997195
ssODN_antisense_-32_-16_0_16_32	2	C	6.15233	1.85517	0.990173
ssODN_antisense_-32_-16_0_16_32	2	G	6.52513	1.58432	0.984163
ssODN_antisense_-32_-16_0_16_32	2	T	4.96809	2.30528	0.993106
ssODN_antisense_-32_-16_0_16_32	3	A	7.61476	3.31694	0.984961
ssODN_antisense_-32_-16_0_16_32	3	C	7.55457	2.03891	0.995117
ssODN_antisense_-32_-16_0_16_32	3	G	7.51292	1.93442	0.987071
ssODN_antisense_-32_-16_0_16_32	3	T	5.54285	2.71553	0.993421
None (wt sequence)	1	A	8.73214	2.44362	0.992494
None (wt sequence)	1	C	7.92126	2.46274	0.98968
None (wt sequence)	1	G	6.82771	2.61426	0.99541
None (wt sequence)	1	T	6.59542	2.84277	0.995427
None (wt sequence)	2	A	5.93704	1.85957	0.996477
None (wt sequence)	2	C	6.4509	2.16147	0.985814
None (wt sequence)	2	G	5.25252	2.00107	0.992852
None (wt sequence)	2	T	5.44797	2.25512	0.996355
None (wt sequence)	3	A	6.51322	1.78041	0.997235
None (wt sequence)	3	C	6.64961	2.14319	0.992621
None (wt sequence)	3	G	5.22321	2.29436	0.993581
None (wt sequence)	3	T	5.41214	2.44132	0.996993
