# Supplementary material for: Mechanistic and genetic basis of single-strand templated repair at Cas12a-induced DNA breaks in Chlamydomonas reinhardtii
Source: Nat Commun. 2021 Nov 19;12:6751. doi: 10.1038/s41467-021-27004-1 (PMC8604939; doi:10.1038/s41467-021-27004-1)
Supplement: Supplementary file 16 — Supplementary Data 14 [file 41467_2021_27004_MOESM16_ESM.xlsx]

## Sheet: Supplementary Data 14
ssODN	ssODN orientation	Repeat	Enzyme	ssODN arm	Band	Band pixel intensity	Digestion efficiency	Digestion efficiency normalized to ssODN 5'	Figure
ssODN_REs	Sense	1	BfaI	5'	Undigested (top)	18152.7			Supplementary Figure 6a
ssODN_REs	Sense	1	BfaI	5'	Digested (bottom)	252.092	0.0136971	1	Supplementary Figure 6a
ssODN_REs	Sense	1	PvuII-HF	3'	Undigested (top)	18438.8			Supplementary Figure 6a
ssODN_REs	Sense	1	PvuII-HF	3'	Digested (bottom)	234.678	0.0125674	0.917529	Supplementary Figure 6a
ssODN_REs	Sense	2	BfaI	5'	Undigested (top)	18787.6			Supplementary Figure 6a
ssODN_REs	Sense	2	BfaI	5'	Digested (bottom)	555.527	0.0287195	1	Supplementary Figure 6a
ssODN_REs	Sense	2	PvuII-HF	3'	Undigested (top)	18595.2			Supplementary Figure 6a
ssODN_REs	Sense	2	PvuII-HF	3'	Digested (bottom)	542.477	0.0283459	0.986992	Supplementary Figure 6a
ssODN_REs	Sense	3	BfaI	5'	Undigested (top)	20483			Supplementary Figure 6a
ssODN_REs	Sense	3	BfaI	5'	Digested (bottom)	790.891	0.0371767	1	Supplementary Figure 6a
ssODN_REs	Sense	3	PvuII-HF	3'	Undigested (top)	19295.8			Supplementary Figure 6a
ssODN_REs	Sense	3	PvuII-HF	3'	Digested (bottom)	587.77	0.0295606	0.795139	Supplementary Figure 6a
ssODN_REs_rc	Antisense	1	BfaI	3'	Undigested (top)	19780.7			Supplementary Figure 6a
ssODN_REs_rc	Antisense	1	BfaI	3'	Digested (bottom)	71.607	0.00360699	0.892787	Supplementary Figure 6a
ssODN_REs_rc	Antisense	1	PvuII-HF	5'	Undigested (top)	19275.6			Supplementary Figure 6a
ssODN_REs_rc	Antisense	1	PvuII-HF	5'	Digested (bottom)	78.192	0.00404014	1	Supplementary Figure 6a
Control (annealed ssODNs 'ssODN_REs_ctrl' and 'ssODN_REs_ctrl_rc')					Undigested (top)	12443.1			Supplementary Figure 6a
Control (annealed ssODNs 'ssODN_REs_ctrl' and 'ssODN_REs_ctrl_rc')			BfaI		Undigested (top)	462.435			Supplementary Figure 6c
Control (annealed ssODNs 'ssODN_REs_ctrl' and 'ssODN_REs_ctrl_rc')			BfaI		Digested band (middle, 64 bp)	14073.2	0.968186		Supplementary Figure 6c
Control (annealed ssODNs 'ssODN_REs_ctrl' and 'ssODN_REs_ctrl_rc')			BfaI		Digested band (bottom, 31 bp)	541.335			Supplementary Figure 6c
Control (annealed ssODNs 'ssODN_REs_ctrl' and 'ssODN_REs_ctrl_rc')			PvuII-HF		Undigested (top)	9657.46			Supplementary Figure 6c
Control (annealed ssODNs 'ssODN_REs_ctrl' and 'ssODN_REs_ctrl_rc')			PvuII-HF		Digested band (bottom)	2694.42	0.958014		Supplementary Figure 6c
