# Supplementary material for: Mechanistic and genetic basis of single-strand templated repair at Cas12a-induced DNA breaks in Chlamydomonas reinhardtii
Source: Nat Commun. 2021 Nov 19;12:6751. doi: 10.1038/s41467-021-27004-1 (PMC8604939; doi:10.1038/s41467-021-27004-1)
Supplement: Supplementary file 17 — Supplementary Data 15 [file 41467_2021_27004_MOESM17_ESM.xlsx]

## Sheet: Supplementary Data 15
Comparison	n1	n2	Mean difference	SE	t	p	Significance
None - PS (5',3')	7	5	3.86	1.856	2.08	0.211
None - LNA	7	6	-4.033	1.764	-2.287	0.14
None - LNA (5')	7	6	-1.183	1.764	-0.671	0.98
None - LNA (3')	7	6	-2.567	1.764	-1.455	0.569
None - dideoxy	7	6	-7.667	1.764	-4.347	5.86e -4	***
None - PO (3')	7	5	-3.08	1.856	-1.659	0.43
None - PO (5')	7	6	-0.683	1.764	-0.387	0.999
