# Supplementary material for: Mechanistic and genetic basis of single-strand templated repair at Cas12a-induced DNA breaks in Chlamydomonas reinhardtii
Source: Nat Commun. 2021 Nov 19;12:6751. doi: 10.1038/s41467-021-27004-1 (PMC8604939; doi:10.1038/s41467-021-27004-1)
Supplement: Supplementary file 18 — Supplementary Data 16 [file 41467_2021_27004_MOESM18_ESM.xlsx]

## Sheet: Supplementary Data 16
ssODN orientation	# of SNPs / ssODN	Figure	Levene's test	df	F	p	ANOVA statement	Significance
sense	one	Fig. 3d	0.393	4,10	4.844	0.02	F(4,10)=4.844, p=0.020	*
sense	three (up-/downstream SNPs)	Fig. 3e	0.653	4,13	0.122	0.972	F(4,13)=0.122, p=0.972
sense	five (all SNPs)	Fig. 3f	0.964	4,10	2.107	0.155	F(4,10)=2.107, p=0.155
antisense	one	Fig. 3g	0.127	4,10	0.396	0.807	F(4,10)=0.396, p=0.807
antisense	three (up-/downstream SNPs)	Fig. 3h	0.209	4,13	1.598	0.234	F(4,13)=1.598, p=0.234
antisense	five (all SNPs)	Fig. 3i	0.136	4,10	2.168	0.146	F(4,10)=2.168, p=0.146
