# Supplementary material for: Mechanistic and genetic basis of single-strand templated repair at Cas12a-induced DNA breaks in Chlamydomonas reinhardtii
Source: Nat Commun. 2021 Nov 19;12:6751. doi: 10.1038/s41467-021-27004-1 (PMC8604939; doi:10.1038/s41467-021-27004-1)
Supplement: Supplementary file 19 — Supplementary Data 17 [file 41467_2021_27004_MOESM19_ESM.xlsx]

## Sheet: Supplementary Data 17
Group	Figure	ANOVA	Group 1	Group 2	Mean difference	SE	t	p	Significance
sense ssODN, single SNPs	Fig. 3d	p=0.016*	-32	-16	18.01	6.446	2.794	0.107
sense ssODN, single SNPs	Fig. 3d	p=0.016*		0	-6.457	6.446	-1.002	0.849
sense ssODN, single SNPs	Fig. 3d	p=0.016*		16	10.05	6.446	1.559	0.552
sense ssODN, single SNPs	Fig. 3d	p=0.016*		32	13.483	6.446	2.092	0.294
sense ssODN, single SNPs	Fig. 3d	p=0.016*	-16	0	-24.467	6.446	-3.795	0.023	*
sense ssODN, single SNPs	Fig. 3d	p=0.016*		16	-7.96	6.446	-1.235	0.733
sense ssODN, single SNPs	Fig. 3d	p=0.016*		32	-4.527	6.446	-0.702	0.951
sense ssODN, single SNPs	Fig. 3d	p=0.016*	0	16	16.507	6.446	2.561	0.152
sense ssODN, single SNPs	Fig. 3d	p=0.016*		32	19.94	6.446	3.093	0.068
sense ssODN, single SNPs	Fig. 3d	p=0.016*	16	32	3.433	6.446	0.533	0.982
sense ssODN, triple SNPs	Fig. 3e	p-0.972	-32	-16	1.783	9.979	0.179	1
sense ssODN, triple SNPs	Fig. 3e	p-0.972		0	-0.237	8.642	-0.027	1
sense ssODN, triple SNPs	Fig. 3e	p-0.972		16	4.953	9.979	0.496	0.986
sense ssODN, triple SNPs	Fig. 3e	p-0.972		32	-1.04	9.979	-0.104	1
sense ssODN, triple SNPs	Fig. 3e	p-0.972	-16	0	-2.02	8.642	-0.234	0.999
sense ssODN, triple SNPs	Fig. 3e	p-0.972		16	3.17	9.979	0.318	0.997
sense ssODN, triple SNPs	Fig. 3e	p-0.972		32	-2.823	9.979	-0.283	0.998
sense ssODN, triple SNPs	Fig. 3e	p-0.972	0	16	5.19	8.642	0.601	0.973
sense ssODN, triple SNPs	Fig. 3e	p-0.972		32	-0.803	8.642	-0.093	1
sense ssODN, triple SNPs	Fig. 3e	p-0.972	16	32	-5.993	9.979	-0.601	0.973
sense ssODN, five SNPs	Fig. 3f	p=0.155	-32	-16	0.847	2.263	0.374	0.995
sense ssODN, five SNPs	Fig. 3f	p=0.155		0	-3.453	2.263	-1.526	0.57
sense ssODN, five SNPs	Fig. 3f	p=0.155		16	0.093	2.263	0.041	1
sense ssODN, five SNPs	Fig. 3f	p=0.155		32	-4.253	2.263	-1.879	0.386
sense ssODN, five SNPs	Fig. 3f	p=0.155	-16	0	-4.3	2.263	-1.9	0.376
sense ssODN, five SNPs	Fig. 3f	p=0.155		16	-0.753	2.263	-0.333	0.997
sense ssODN, five SNPs	Fig. 3f	p=0.155		32	-5.1	2.263	-2.254	0.236
sense ssODN, five SNPs	Fig. 3f	p=0.155	0	16	3.547	2.263	1.567	0.547
sense ssODN, five SNPs	Fig. 3f	p=0.155		32	-0.8	2.263	-0.353	0.996
sense ssODN, five SNPs	Fig. 3f	p=0.155	16	32	-4.347	2.263	-1.921	0.366
antisense ssODN, single SNPs	Fig. 3g	p=0.807	-32	-16	0.983	4.7	0.209	0.999
antisense ssODN, single SNPs	Fig. 3g	p=0.807		0	0.003	4.7	7.092e -4	1
antisense ssODN, single SNPs	Fig. 3g	p=0.807		16	5.067	4.7	1.078	0.814
antisense ssODN, single SNPs	Fig. 3g	p=0.807		32	1.447	4.7	0.308	0.998
antisense ssODN, single SNPs	Fig. 3g	p=0.807	-16	0	-0.98	4.7	-0.209	1
antisense ssODN, single SNPs	Fig. 3g	p=0.807		16	4.083	4.7	0.869	0.902
antisense ssODN, single SNPs	Fig. 3g	p=0.807		32	0.463	4.7	0.099	1
antisense ssODN, single SNPs	Fig. 3g	p=0.807	0	16	5.063	4.7	1.077	0.814
antisense ssODN, single SNPs	Fig. 3g	p=0.807		32	1.443	4.7	0.307	0.998
antisense ssODN, single SNPs	Fig. 3g	p=0.807	16	32	-3.62	4.7	-0.77	0.934
antisense ssODN, triple SNPs	Fig. 3h	p=0.234	-32	-16	6.75	4.67	1.445	0.612
antisense ssODN, triple SNPs	Fig. 3h	p=0.234		0	1.685	4.044	0.417	0.993
antisense ssODN, triple SNPs	Fig. 3h	p=0.234		16	8.737	4.67	1.871	0.378
antisense ssODN, triple SNPs	Fig. 3h	p=0.234		32	7.757	4.67	1.661	0.488
antisense ssODN, triple SNPs	Fig. 3h	p=0.234	-16	0	-5.065	4.044	-1.252	0.723
antisense ssODN, triple SNPs	Fig. 3h	p=0.234		16	1.987	4.67	0.425	0.992
antisense ssODN, triple SNPs	Fig. 3h	p=0.234		32	1.007	4.67	0.216	0.999
antisense ssODN, triple SNPs	Fig. 3h	p=0.234	0	16	7.052	4.044	1.744	0.443
antisense ssODN, triple SNPs	Fig. 3h	p=0.234		32	6.072	4.044	1.501	0.579
antisense ssODN, triple SNPs	Fig. 3h	p=0.234	16	32	-0.98	4.67	-0.21	1
antisense ssODN, five SNPs	Fig. 3i	p=0.146	-32	-16	7.813	5.145	1.519	0.574
antisense ssODN, five SNPs	Fig. 3i	p=0.146		0	5.527	5.145	1.074	0.815
antisense ssODN, five SNPs	Fig. 3i	p=0.146		16	13.75	5.145	2.673	0.129
antisense ssODN, five SNPs	Fig. 3i	p=0.146		32	11.463	5.145	2.228	0.245
antisense ssODN, five SNPs	Fig. 3i	p=0.146	-16	0	-2.287	5.145	-0.444	0.991
antisense ssODN, five SNPs	Fig. 3i	p=0.146		16	5.937	5.145	1.154	0.776
antisense ssODN, five SNPs	Fig. 3i	p=0.146		32	3.65	5.145	0.709	0.95
antisense ssODN, five SNPs	Fig. 3i	p=0.146	0	16	8.223	5.145	1.598	0.53
antisense ssODN, five SNPs	Fig. 3i	p=0.146		32	5.937	5.145	1.154	0.776
antisense ssODN, five SNPs	Fig. 3i	p=0.146	16	32	-2.287	5.145	-0.444	0.991
