# Supplementary material for: Mechanistic and genetic basis of single-strand templated repair at Cas12a-induced DNA breaks in Chlamydomonas reinhardtii
Source: Nat Commun. 2021 Nov 19;12:6751. doi: 10.1038/s41467-021-27004-1 (PMC8604939; doi:10.1038/s41467-021-27004-1)
Supplement: Supplementary file 20 — Supplementary Data 18 [file 41467_2021_27004_MOESM20_ESM.xlsx]

## Sheet: Supplementary Data 18
	Sample sizes (n)
Comparison	Group 1	Group 2	Mean difference	SE	t-statistic	df	pTukey	Significance	Notes
wt - brca2	7	3	-0.686	0.745	-0.921	6.722	0.973
wt - rad51	7	3	0.014	0.784	0.018	6.076	1
wt - fancd2	7	3	0.948	0.626	1.513	7.921	0.784
wt - fancm	7	3	-0.286	0.762	-0.375	6.423	1
wt - ku70/80	7	4	-17.086	2.006	-8.519	3.512	0.013	*
wt - polq1	7	3	3.214	0.558	5.762	6	0.013	*
wt - polq2	7	4	-3.161	1.927	-1.64	3.559	0.723
polq1 - brca2	3	3	-3.9	0.493	-7.906	2	0.067		Comparison part of Games-Howell test, but not relevant with regards to the experimental design
polq1 - rad51	3	3	-3.2	0.551	-5.81	2	0.12		Comparison part of Games-Howell test, but not relevant with regards to the experimental design
polq1 - fancd2	3	3	-2.267	0.285	-7.959	2	0.066		Comparison part of Games-Howell test, but not relevant with regards to the experimental design
polq1 - fancm	3	3	-3.5	0.52	-6.736	2	0.091		Comparison part of Games-Howell test, but not relevant with regards to the experimental design
polq1 - ku70/80	3	4	-20.3	1.927	-10.537	3	0.012	*	Comparison part of Games-Howell test, but not relevant with regards to the experimental design
polq1 - polq2	3	4	-6.375	1.845	-3.456	3	0.22		Comparison part of Games-Howell test, but not relevant with regards to the experimental design
brca2 - rad51	3	3	0.7	0.739	0.947	3.952	0.962		Comparison part of Games-Howell test, but not relevant with regards to the experimental design
brca2 - fancd2	3	3	1.633	0.57	2.868	3.2	0.314		Comparison part of Games-Howell test, but not relevant with regards to the experimental design
brca2 - fancm	3	3	0.4	0.716	0.558	3.989	0.998		Comparison part of Games-Howell test, but not relevant with regards to the experimental design
brca2 - ku70/80	3	4	-16.4	1.989	-8.247	3.384	0.016	*	Comparison part of Games-Howell test, but not relevant with regards to the experimental design
brca2 - polq2	3	4	-2.475	1.909	-1.296	3.418	0.861		Comparison part of Games-Howell test, but not relevant with regards to the experimental design
fancd2 - rad51	3	3	-0.933	0.62	-1.505	2.998	0.779		Comparison part of Games-Howell test, but not relevant with regards to the experimental design
fancd2 - fancm	3	3	-1.233	0.593	-2.081	3.102	0.549		Comparison part of Games-Howell test, but not relevant with regards to the experimental design
fancd2 - ku70/80	3	4	-18.033	1.948	-9.26	3.13	0.015	*	Comparison part of Games-Howell test, but not relevant with regards to the experimental design
fancd2 - polq2	3	4	-4.108	1.866	-2.201	3.142	0.505		Comparison part of Games-Howell test, but not relevant with regards to the experimental design
fancm - rad51	3	3	0.3	0.757	0.396	3.987	1		Comparison part of Games-Howell test, but not relevant with regards to the experimental design
fancm - ku70/80	3	4	-16.8	1.995	-8.419	3.425	0.015	*	Comparison part of Games-Howell test, but not relevant with regards to the experimental design
fancm - polq2	3	4	-2.875	1.916	-1.5	3.462	0.782		Comparison part of Games-Howell test, but not relevant with regards to the experimental design
ku70/80 - rad51	4	3	17.1	2.004	8.534	3.476	0.014	*	Comparison part of Games-Howell test, but not relevant with regards to the experimental design
ku70/80 - polq2	4	4	13.925	2.667	5.221	5.989	0.021	*	Comparison part of Games-Howell test, but not relevant with regards to the experimental design
polq2 - rad51	4	3	3.175	1.925	1.649	3.517	0.719		Comparison part of Games-Howell test, but not relevant with regards to the experimental design
