# Supplementary material for: Mechanistic and genetic basis of single-strand templated repair at Cas12a-induced DNA breaks in Chlamydomonas reinhardtii
Source: Nat Commun. 2021 Nov 19;12:6751. doi: 10.1038/s41467-021-27004-1 (PMC8604939; doi:10.1038/s41467-021-27004-1)
Supplement: Supplementary file 22 — Source Data [file 41467_2021_27004_MOESM22_ESM.zip]

Archive with 562 entries (535 files):
- Source Data/Colony PCR/
- Source Data/Colony PCR/DNA repair mutants (Fig. 5b)/
- Source Data/Colony PCR/DNA repair mutants (Fig. 5b)/Alignment summaries.xlsx
- Source Data/Colony PCR/DNA repair mutants (Fig. 5b)/brca2/
- Source Data/Colony PCR/DNA repair mutants (Fig. 5b)/brca2/B1.1-Premixed.seq
- Source Data/Colony PCR/DNA repair mutants (Fig. 5b)/brca2/B1.2-Premixed.seq
- Source Data/Colony PCR/DNA repair mutants (Fig. 5b)/brca2/B1.3-Premixed.seq
- Source Data/Colony PCR/DNA repair mutants (Fig. 5b)/brca2/B1.4-Premixed.seq
- Source Data/Colony PCR/DNA repair mutants (Fig. 5b)/brca2/B1.5-Premixed.seq
- Source Data/Colony PCR/DNA repair mutants (Fig. 5b)/brca2/B1.6-Premixed.seq
- Source Data/Colony PCR/DNA repair mutants (Fig. 5b)/brca2/B1.7-Premixed.seq
- Source Data/Colony PCR/DNA repair mutants (Fig. 5b)/brca2/B1.8-Premixed.seq
- Source Data/Colony PCR/DNA repair mutants (Fig. 5b)/brca2/B2.1-Premixed.seq
- Source Data/Colony PCR/DNA repair mutants (Fig. 5b)/brca2/B2.3-Premixed.seq
- Source Data/Colony PCR/DNA repair mutants (Fig. 5b)/brca2/B2.6-Premixed.seq
- Source Data/Colony PCR/DNA repair mutants (Fig. 5b)/brca2/B2.7-Premixed.seq
- Source Data/Colony PCR/DNA repair mutants (Fig. 5b)/brca2/B2.8-Premixed.seq
- Source Data/Colony PCR/DNA repair mutants (Fig. 5b)/brca2/B3.2-Premixed.seq
- Source Data/Colony PCR/DNA repair mutants (Fig. 5b)/brca2/B3.3-Premixed.seq
- Source Data/Colony PCR/DNA repair mutants (Fig. 5b)/brca2/B3.4-Premixed.seq
- Source Data/Colony PCR/DNA repair mutants (Fig. 5b)/brca2/B3.5-Premixed.seq
- Source Data/Colony PCR/DNA repair mutants (Fig. 5b)/brca2/B3.6-Premixed.seq
- Source Data/Colony PCR/DNA repair mutants (Fig. 5b)/brca2/B3.7-Premixed.seq
- Source Data/Colony PCR/DNA repair mutants (Fig. 5b)/brca2/B3.8-Premixed.seq
- Source Data/Colony PCR/DNA repair mutants (Fig. 5b)/fancd2/
- Source Data/Colony PCR/DNA repair mutants (Fig. 5b)/fancd2/FANC_D2_FKB12_11_1-Premixed.seq
- Source Data/Colony PCR/DNA repair mutants (Fig. 5b)/fancd2/FANC_D2_FKB12_11_2-Premixed.seq
- Source Data/Colony PCR/DNA repair mutants (Fig. 5b)/fancd2/FANC_D2_FKB12_11_4-Premixed.seq
- Source Data/Colony PCR/DNA repair mutants (Fig. 5b)/fancd2/FANC_D2_FKB12_11_5-Premixed.seq
- Source Data/Colony PCR/DNA repair mutants (Fig. 5b)/fancd2/FANC_D2_FKB12_11_6-Premixed.seq
- Source Data/Colony PCR/DNA repair mutants (Fig. 5b)/fancd2/FANC_D2_FKB12_11_7-Premixed.seq
- Source Data/Colony PCR/DNA repair mutants (Fig. 5b)/fancd2/FANC_D2_FKB12_11_9-Premixed.seq
- Source Data/Colony PCR/DNA repair mutants (Fig. 5b)/fancd2/FANC_D2_FKB12_3_10-Premixed.seq
- Source Data/Colony PCR/DNA repair mutants (Fig. 5b)/fancd2/FANC_D2_FKB12_3_2-Premixed.seq
- Source Data/Colony PCR/DNA repair mutants (Fig. 5b)/fancd2/FANC_D2_FKB12_3_3-Premixed.seq
- Source Data/Colony PCR/DNA repair mutants (Fig. 5b)/fancd2/FANC_D2_FKB12_3_4-Premixed.seq
- Source Data/Colony PCR/DNA repair mutants (Fig. 5b)/fancd2/FANC_D2_FKB12_3_5-Premixed.seq
- Source Data/Colony PCR/DNA repair mutants (Fig. 5b)/fancd2/FANC_D2_FKB12_3_6-Premixed.seq
- Source Data/Colony PCR/DNA repair mutants (Fig. 5b)/fancd2/FANC_D2_FKB12_3_7-Premixed.seq
- Source Data/Colony PCR/DNA repair mutants (Fig. 5b)/fancd2/FANC_D2_FKB12_3_9-Premixed.seq
- Source Data/Colony PCR/DNA repair mutants (Fig. 5b)/fancd2/FANC_D2_FKB12_7_10-Premixed.seq
- Source Data/Colony PCR/DNA repair mutants (Fig. 5b)/fancd2/FANC_D2_FKB12_7_1-Premixed.seq
- Source Data/Colony PCR/DNA repair mutants (Fig. 5b)/fancd2/FANC_D2_FKB12_7_2-Premixed.seq
- Source Data/Colony PCR/DNA repair mutants (Fig. 5b)/fancd2/FANC_D2_FKB12_7_3-Premixed.seq
- Source Data/Colony PCR/DNA repair mutants (Fig. 5b)/fancd2/FANC_D2_FKB12_7_4-Premixed.seq
- Source Data/Colony PCR/DNA repair mutants (Fig. 5b)/fancd2/FANC_D2_FKB12_7_5-Premixed.seq
- Source Data/Colony PCR/DNA repair mutants (Fig. 5b)/fancd2/FANC_D2_FKB12_7_8-Premixed.seq
- Source Data/Colony PCR/DNA repair mutants (Fig. 5b)/fancm/
- Source Data/Colony PCR/DNA repair mutants (Fig. 5b)/fancm/M_1.1-Premixed.seq
- Source Data/Colony PCR/DNA repair mutants (Fig. 5b)/fancm/M_1.2-Premixed.seq
- Source Data/Colony PCR/DNA repair mutants (Fig. 5b)/fancm/M_1.3-Premixed.seq
- Source Data/Colony PCR/DNA repair mutants (Fig. 5b)/fancm/M_1.6-Premixed.seq
- Source Data/Colony PCR/DNA repair mutants (Fig. 5b)/fancm/M_1.7-Premixed.seq
- Source Data/Colony PCR/DNA repair mutants (Fig. 5b)/fancm/M_1.8-Premixed.seq
- Source Data/Colony PCR/DNA repair mutants (Fig. 5b)/fancm/M_2.1-Premixed.seq
- Source Data/Colony PCR/DNA repair mutants (Fig. 5b)/fancm/M_2.2-Premixed.seq
- Source Data/Colony PCR/DNA repair mutants (Fig. 5b)/fancm/M_2.4-Premixed.seq
- Source Data/Colony PCR/DNA repair mutants (Fig. 5b)/fancm/M_2.5-Premixed.seq
- Source Data/Colony PCR/DNA repair mutants (Fig. 5b)/fancm/M_2.6-Premixed.seq
- Source Data/Colony PCR/DNA repair mutants (Fig. 5b)/fancm/M_2.7-Premixed.seq
- Source Data/Colony PCR/DNA repair mutants (Fig. 5b)/fancm/M_3.1-Premixed.seq
- Source Data/Colony PCR/DNA repair mutants (Fig. 5b)/fancm/M_3.2-Premixed.seq
- Source Data/Colony PCR/DNA repair mutants (Fig. 5b)/fancm/M_3.3-Premixed.seq
- Source Data/Colony PCR/DNA repair mutants (Fig. 5b)/fancm/M_3.4-Premixed.seq
- Source Data/Colony PCR/DNA repair mutants (Fig. 5b)/fancm/M_3.5-Premixed.seq
- Source Data/Colony PCR/DNA repair mutants (Fig. 5b)/fancm/M_3.6-Premixed.seq
- Source Data/Colony PCR/DNA repair mutants (Fig. 5b)/fancm/M_3.7-Premixed.seq
- Source Data/Colony PCR/DNA repair mutants (Fig. 5b)/fancm/M_3.8-Premixed.seq
- Source Data/Colony PCR/DNA repair mutants (Fig. 5b)/ku70-80/
- Source Data/Colony PCR/DNA repair mutants (Fig. 5b)/ku70-80/A70_FK30_2.seq
- Source Data/Colony PCR/DNA repair mutants (Fig. 5b)/ku70-80/A70_FK30_3.seq
- Source Data/Colony PCR/DNA repair mutants (Fig. 5b)/ku70-80/A70_FK30_4.seq
- Source Data/Colony PCR/DNA repair mutants (Fig. 5b)/ku70-80/A70_FK30_5.seq
- Source Data/Colony PCR/DNA repair mutants (Fig. 5b)/ku70-80/AH6_FK30_2.seq
- Source Data/Colony PCR/DNA repair mutants (Fig. 5b)/ku70-80/AH6_FK30_4.seq
- Source Data/Colony PCR/DNA repair mutants (Fig. 5b)/ku70-80/AH6_FK30_5.seq
- Source Data/Colony PCR/DNA repair mutants (Fig. 5b)/ku70-80/AH6_FK30_6.seq
- Source Data/Colony PCR/DNA repair mutants (Fig. 5b)/ku70-80/AH6_FK30_7.seq
- Source Data/Colony PCR/DNA repair mutants (Fig. 5b)/ku70-80/AH6_FK30_8.seq
- Source Data/Colony PCR/DNA repair mutants (Fig. 5b)/ku70-80/AH6-FKB12_30_2-Premixed.seq
- Source Data/Colony PCR/DNA repair mutants (Fig. 5b)/ku70-80/AH6-FKB12_30_5-Premixed.seq
- Source Data/Colony PCR/DNA repair mutants (Fig. 5b)/ku70-80/AH6-FKB12_30_6-Premixed.seq
- Source Data/Colony PCR/DNA repair mutants (Fig. 5b)/ku70-80/SB11_FK30_1.seq
- Source Data/Colony PCR/DNA repair mutants (Fig. 5b)/ku70-80/SB11_FK30_2.seq
- Source Data/Colony PCR/DNA repair mutants (Fig. 5b)/ku70-80/SB11_FK30_3.seq
- Source Data/Colony PCR/DNA repair mutants (Fig. 5b)/ku70-80/SB11_FK30_4.seq
- Source Data/Colony PCR/DNA repair mutants (Fig. 5b)/ku70-80/SB11_FK30_5.seq
- Source Data/Colony PCR/DNA repair mutants (Fig. 5b)/ku70-80/SB11_FK30_6.seq
- Source Data/Colony PCR/DNA repair mutants (Fig. 5b)/ku70-80/SB11_FK30_8.seq
- Source Data/Colony PCR/DNA repair mutants (Fig. 5b)/ku70-80/SB11-FKB12_30_1-Premixed.seq
- Source Data/Colony PCR/DNA repair mutants (Fig. 5b)/ku70-80/SB11-FKB12_30_4-Premixed.seq
- Source Data/Colony PCR/DNA repair mutants (Fig. 5b)/ku70-80/SB13_FK30_1.seq
- Source Data/Colony PCR/DNA repair mutants (Fig. 5b)/ku70-80/SB13_FK30_3.seq
- Source Data/Colony PCR/DNA repair mutants (Fig. 5b)/ku70-80/SB13_FK30_4.seq
- Source Data/Colony PCR/DNA repair mutants (Fig. 5b)/ku70-80/SB13_FK30_5.seq
- Source Data/Colony PCR/DNA repair mutants (Fig. 5b)/ku70-80/SB13_FK30_7.seq
- Source Data/Colony PCR/DNA repair mutants (Fig. 5b)/ku70-80/SB13_FK30_8.seq
- Source Data/Colony PCR/DNA repair mutants (Fig. 5b)/polq1/
- Source Data/Colony PCR/DNA repair mutants (Fig. 5b)/polq1/PolQ1_10-Premixed.seq
- Source Data/Colony PCR/DNA repair mutants (Fig. 5b)/polq1/PolQ1_11-Premixed.seq
- Source Data/Colony PCR/DNA repair mutants (Fig. 5b)/polq1/PolQ1_13-Premixed.seq
- Source Data/Colony PCR/DNA repair mutants (Fig. 5b)/polq1/PolQ1_15-Premixed.seq
- Source Data/Colony PCR/DNA repair mutants (Fig. 5b)/polq1/PolQ1_16-Premixed.seq
- Source Data/Colony PCR/DNA repair mutants (Fig. 5b)/polq1/PolQ1_3-FKB12_30_1-Premixed.seq
- Source Data/Colony PCR/DNA repair mutants (Fig. 5b)/polq1/PolQ1_3-FKB12_30_3-Premixed.seq
- Source Data/Colony PCR/DNA repair mutants (Fig. 5b)/polq1/PolQ1_3-FKB12_30_4-Premixed.seq
- Source Data/Colony PCR/DNA repair mutants (Fig. 5b)/polq1/PolQ1_3-Premixed.seq
- Source Data/Colony PCR/DNA repair mutants (Fig. 5b)/polq1/PolQ1_4-Premixed.seq
- Source Data/Colony PCR/DNA repair mutants (Fig. 5b)/polq1/PolQ1_5-Premixed.seq
- Source Data/Colony PCR/DNA repair mutants (Fig. 5b)/polq1/PolQ1_6-Premixed.seq
- Source Data/Colony PCR/DNA repair mutants (Fig. 5b)/polq1/PolQ1_7-Premixed.seq
- Source Data/Colony PCR/DNA repair mutants (Fig. 5b)/polq1/PolQ1_9-Premixed.seq
- Source Data/Colony PCR/DNA repair mutants (Fig. 5b)/polq2/
- Source Data/Colony PCR/DNA repair mutants (Fig. 5b)/polq2/PolQ2.FKB12_30.11-Premixed.seq
- Source Data/Colony PCR/DNA repair mutants (Fig. 5b)/polq2/PolQ2.FKB12_30.12-Premixed.seq
- Source Data/Colony PCR/DNA repair mutants (Fig. 5b)/polq2/PolQ2.FKB12_30.14-Premixed.seq
- Source Data/Colony PCR/DNA repair mutants (Fig. 5b)/polq2/PolQ2.FKB12_30.15-Premixed.seq
- Source Data/Colony PCR/DNA repair mutants (Fig. 5b)/polq2/PolQ2.FKB12_30.16-Premixed.seq
- Source Data/Colony PCR/DNA repair mutants (Fig. 5b)/polq2/PolQ2.FKB12_30.18-Premixed.seq
- Source Data/Colony PCR/DNA repair mutants (Fig. 5b)/polq2/PolQ2.FKB12_30.19-Premixed.seq
- Source Data/Colony PCR/DNA repair mutants (Fig. 5b)/polq2/PolQ2.FKB12_30.1-Premixed.seq
- Source Data/Colony PCR/DNA repair mutants (Fig. 5b)/polq2/PolQ2.FKB12_30.22-Premixed.seq
- Source Data/Colony PCR/DNA repair mutants (Fig. 5b)/polq2/PolQ2.FKB12_30.23-Premixed.seq
- Source Data/Colony PCR/DNA repair mutants (Fig. 5b)/polq2/PolQ2.FKB12_30.24-Premixed.seq
- Source Data/Colony PCR/DNA repair mutants (Fig. 5b)/polq2/PolQ2.FKB12_30.29-Premixed.seq
- Source Data/Colony PCR/DNA repair mutants (Fig. 5b)/polq2/PolQ2.FKB12_30.32-Premixed.seq
- Source Data/Colony PCR/DNA repair mutants (Fig. 5b)/polq2/PolQ2.FKB12_30.33-Premixed.seq
- Source Data/Colony PCR/DNA repair mutants (Fig. 5b)/polq2/PolQ2.FKB12_30.35-Premixed.seq
- Source Data/Colony PCR/DNA repair mutants (Fig. 5b)/polq2/PolQ2.FKB12_30.3-Premixed.seq
- Source Data/Colony PCR/DNA repair mutants (Fig. 5b)/polq2/PolQ2.FKB12_30.4-Premixed.seq
- Source Data/Colony PCR/DNA repair mutants (Fig. 5b)/polq2/PolQ2.FKB12_30.5-Premixed.seq
- Source Data/Colony PCR/DNA repair mutants (Fig. 5b)/polq2/PolQ2.FKB12_30.6-Premixed.seq
- Source Data/Colony PCR/DNA repair mutants (Fig. 5b)/polq2/PolQ2.FKB12_30.7-Premixed.seq
- Source Data/Colony PCR/DNA repair mutants (Fig. 5b)/polq2/PolQ2.FKB12_30.9-Premixed.seq
- Source Data/Colony PCR/DNA repair mutants (Fig. 5b)/rad51/
- Source Data/Colony PCR/DNA repair mutants (Fig. 5b)/rad51/R1.1-Premixed.seq
- Source Data/Colony PCR/DNA repair mutants (Fig. 5b)/rad51/R1.2-Premixed.seq
- Source Data/Colony PCR/DNA repair mutants (Fig. 5b)/rad51/R1.4-Premixed.seq
- Source Data/Colony PCR/DNA repair mutants (Fig. 5b)/rad51/R1.5-Premixed.seq
- Source Data/Colony PCR/DNA repair mutants (Fig. 5b)/rad51/R1.6-Premixed.seq
- Source Data/Colony PCR/DNA repair mutants (Fig. 5b)/rad51/R1.7-Premixed.seq
- Source Data/Colony PCR/DNA repair mutants (Fig. 5b)/rad51/R1.8-Premixed.seq
- Source Data/Colony PCR/DNA repair mutants (Fig. 5b)/rad51/R2.1-Premixed.seq
- Source Data/Colony PCR/DNA repair mutants (Fig. 5b)/rad51/R2.2-Premixed.seq
- Source Data/Colony PCR/DNA repair mutants (Fig. 5b)/rad51/R2.4-Premixed.seq
- Source Data/Colony PCR/DNA repair mutants (Fig. 5b)/rad51/R2.5-Premixed.seq
- Source Data/Colony PCR/DNA repair mutants (Fig. 5b)/rad51/R2.7-Premixed.seq
- Source Data/Colony PCR/DNA repair mutants (Fig. 5b)/rad51/R2.8-Premixed.seq
- Source Data/Colony PCR/DNA repair mutants (Fig. 5b)/rad51/R3.1-Premixed.seq
- Source Data/Colony PCR/DNA repair mutants (Fig. 5b)/rad51/R3.2-Premixed.seq
- Source Data/Colony PCR/DNA repair mutants (Fig. 5b)/rad51/R3.3-Premixed.seq
- Source Data/Colony PCR/DNA repair mutants (Fig. 5b)/rad51/R3.6-Premixed.seq
- Source Data/Colony PCR/DNA repair mutants (Fig. 5b)/rad51/R3.7-Premixed.seq
- Source Data/Colony PCR/DNA repair mutants (Fig. 5b)/rad51/R3.8-Premixed.seq
- Source Data/Colony PCR/DNA repair mutants (Fig. 5b)/wt/
- Source Data/Colony PCR/DNA repair mutants (Fig. 5b)/wt/D_1.1-Premixed.seq
- Source Data/Colony PCR/DNA repair mutants (Fig. 5b)/wt/D_1.3-Premixed.seq
- Source Data/Colony PCR/DNA repair mutants (Fig. 5b)/wt/D_1.5-Premixed.seq
- Source Data/Colony PCR/DNA repair mutants (Fig. 5b)/wt/D_1.6-Premixed.seq
- Source Data/Colony PCR/DNA repair mutants (Fig. 5b)/wt/D_1.8-Premixed.seq
- Source Data/Colony PCR/DNA repair mutants (Fig. 5b)/wt/D_2.1-Premixed.seq
- Source Data/Colony PCR/DNA repair mutants (Fig. 5b)/wt/D_2.2-Premixed.seq
- Source Data/Colony PCR/DNA repair mutants (Fig. 5b)/wt/D_2.4-Premixed.seq
- Source Data/Colony PCR/DNA repair mutants (Fig. 5b)/wt/D_2.5-Premixed.seq
- Source Data/Colony PCR/DNA repair mutants (Fig. 5b)/wt/D_2.6-Premixed.seq
- Source Data/Colony PCR/DNA repair mutants (Fig. 5b)/wt/D_2.7-Premixed.seq
- Source Data/Colony PCR/DNA repair mutants (Fig. 5b)/wt/D_2.8-Premixed.seq
- Source Data/Colony PCR/DNA repair mutants (Fig. 5b)/wt/D_3.2-Premixed.seq
- Source Data/Colony PCR/DNA repair mutants (Fig. 5b)/wt/D_3.3-Premixed.seq
- Source Data/Colony PCR/DNA repair mutants (Fig. 5b)/wt/D_3.4-Premixed.seq
- Source Data/Colony PCR/DNA repair mutants (Fig. 5b)/wt/D_3.5-Premixed.seq
- Source Data/Colony PCR/DNA repair mutants (Fig. 5b)/wt/D_3.7-Premixed.seq
- Source Data/Colony PCR/DNA repair mutants (Fig. 5b)/wt/wt_10-Premixed.seq
- Source Data/Colony PCR/DNA repair mutants (Fig. 5b)/wt/wt_11-Premixed.seq
- Source Data/Colony PCR/DNA repair mutants (Fig. 5b)/wt/wt_13-Premixed.seq
- Source Data/Colony PCR/DNA repair mutants (Fig. 5b)/wt/wt_14-Premixed.seq
- Source Data/Colony PCR/DNA repair mutants (Fig. 5b)/wt/wt_15-Premixed.seq
- Source Data/Colony PCR/DNA repair mutants (Fig. 5b)/wt/wt_16-Premixed.seq
- Source Data/Colony PCR/DNA repair mutants (Fig. 5b)/wt/wt_17-Premixed.seq
- Source Data/Colony PCR/DNA repair mutants (Fig. 5b)/wt/wt_18-Premixed.seq
- Source Data/Colony PCR/DNA repair mutants (Fig. 5b)/wt/wt_19-Premixed.seq
- Source Data/Colony PCR/DNA repair mutants (Fig. 5b)/wt/wt_1-Premixed.seq
- Source Data/Colony PCR/DNA repair mutants (Fig. 5b)/wt/wt_20-Premixed.seq
- Source Data/Colony PCR/DNA repair mutants (Fig. 5b)/wt/wt_22-Premixed.seq
- Source Data/Colony PCR/DNA repair mutants (Fig. 5b)/wt/wt_2-Premixed.seq
- Source Data/Colony PCR/DNA repair mutants (Fig. 5b)/wt/wt_4-Premixed.seq
- Source Data/Colony PCR/DNA repair mutants (Fig. 5b)/wt/wt_6-Premixed.seq
- Source Data/Colony PCR/DNA repair mutants (Fig. 5b)/wt/wt_7-Premixed.seq
- Source Data/Colony PCR/DNA repair mutants (Fig. 5b)/wt/wt_9-Premixed.seq
- Source Data/Colony PCR/dsDNA (Supplementary Fig. 12b)/
- Source Data/Colony PCR/dsDNA (Supplementary Fig. 12b)/Alignment summaries.xlsx
- Source Data/Colony PCR/dsDNA (Supplementary Fig. 12b)/wt (dsDNA)/
- Source Data/Colony PCR/dsDNA (Supplementary Fig. 12b)/wt (dsDNA)/All sequences.fasta
- Source Data/EditR analysis/
- Source Data/EditR analysis/EditR inputs - Sanger chromatograms/
- Source Data/EditR analysis/EditR inputs - Sanger chromatograms/Antisense/
- Source Data/EditR analysis/EditR inputs - Sanger chromatograms/Antisense/rep1_ssODN_antisense_0.ab1
- Source Data/EditR analysis/EditR inputs - Sanger chromatograms/Antisense/rep1_ssODN_antisense_0_16_32.ab1
- Source Data/EditR analysis/EditR inputs - Sanger chromatograms/Antisense/rep1_ssODN_antisense_16.ab1
- Source Data/EditR analysis/EditR inputs - Sanger chromatograms/Antisense/rep1_ssODN_antisense_-16.ab1
- Source Data/EditR analysis/EditR inputs - Sanger chromatograms/Antisense/rep1_ssODN_antisense_32.ab1
- Source Data/EditR analysis/EditR inputs - Sanger chromatograms/Antisense/rep1_ssODN_antisense_-32.ab1
- Source Data/EditR analysis/EditR inputs - Sanger chromatograms/Antisense/rep1_ssODN_antisense_-32_-16_0.ab1
- Source Data/EditR analysis/EditR inputs - Sanger chromatograms/Antisense/rep1_ssODN_antisense_-32_-16_0_16_32.ab1
- Source Data/EditR analysis/EditR inputs - Sanger chromatograms/Antisense/rep2_ssODN_antisense_0.ab1
- Source Data/EditR analysis/EditR inputs - Sanger chromatograms/Antisense/rep2_ssODN_antisense_0_16_32.ab1
- Source Data/EditR analysis/EditR inputs - Sanger chromatograms/Antisense/rep2_ssODN_antisense_16.ab1
- Source Data/EditR analysis/EditR inputs - Sanger chromatograms/Antisense/rep2_ssODN_antisense_-16.ab1
- Source Data/EditR analysis/EditR inputs - Sanger chromatograms/Antisense/rep2_ssODN_antisense_32.ab1
- Source Data/EditR analysis/EditR inputs - Sanger chromatograms/Antisense/rep2_ssODN_antisense_-32.ab1
- Source Data/EditR analysis/EditR inputs - Sanger chromatograms/Antisense/rep2_ssODN_antisense_-32_-16_0.ab1
- Source Data/EditR analysis/EditR inputs - Sanger chromatograms/Antisense/rep2_ssODN_antisense_-32_-16_0_16_32.ab1
- Source Data/EditR analysis/EditR inputs - Sanger chromatograms/Antisense/rep3_ssODN_antisense_0.ab1
- Source Data/EditR analysis/EditR inputs - Sanger chromatograms/Antisense/rep3_ssODN_antisense_0_16_32.ab1
- Source Data/EditR analysis/EditR inputs - Sanger chromatograms/Antisense/rep3_ssODN_antisense_16.ab1
- Source Data/EditR analysis/EditR inputs - Sanger chromatograms/Antisense/rep3_ssODN_antisense_-16.ab1
- Source Data/EditR analysis/EditR inputs - Sanger chromatograms/Antisense/rep3_ssODN_antisense_32.ab1
- Source Data/EditR analysis/EditR inputs - Sanger chromatograms/Antisense/rep3_ssODN_antisense_-32.ab1
- Source Data/EditR analysis/EditR inputs - Sanger chromatograms/Antisense/rep3_ssODN_antisense_-32_-16_0.ab1
- Source Data/EditR analysis/EditR inputs - Sanger chromatograms/Antisense/rep3_ssODN_antisense_-32_-16_0_16_32.ab1
- Source Data/EditR analysis/EditR inputs - Sanger chromatograms/Controls for normalization/
- Source Data/EditR analysis/EditR inputs - Sanger chromatograms/Controls for normalization/Negative control.ab1
- Source Data/EditR analysis/EditR inputs - Sanger chromatograms/Controls for normalization/Positive control (0).ab1
- Source Data/EditR analysis/EditR inputs - Sanger chromatograms/Controls for normalization/Positive control (16).ab1
- Source Data/EditR analysis/EditR inputs - Sanger chromatograms/Controls for normalization/Positive control (-16).ab1
- Source Data/EditR analysis/EditR inputs - Sanger chromatograms/Controls for normalization/Positive control (32).ab1
- Source Data/EditR analysis/EditR inputs - Sanger chromatograms/Controls for normalization/Positive control (-32).ab1
- Source Data/EditR analysis/EditR inputs - Sanger chromatograms/Sense/
- Source Data/EditR analysis/EditR inputs - Sanger chromatograms/Sense/rep_ssODN_sense_-32.ab1
- Source Data/EditR analysis/EditR inputs - Sanger chromatograms/Sense/rep1_ssODN_sense_0.ab1
- Source Data/EditR analysis/EditR inputs - Sanger chromatograms/Sense/rep1_ssODN_sense_0_16_32.ab1
- Source Data/EditR analysis/EditR inputs - Sanger chromatograms/Sense/rep1_ssODN_sense_16.ab1
- Source Data/EditR analysis/EditR inputs - Sanger chromatograms/Sense/rep1_ssODN_sense_-16.ab1
- Source Data/EditR analysis/EditR inputs - Sanger chromatograms/Sense/rep1_ssODN_sense_32.ab1
- Source Data/EditR analysis/EditR inputs - Sanger chromatograms/Sense/rep1_ssODN_sense_-32_-16_0.ab1
- Source Data/EditR analysis/EditR inputs - Sanger chromatograms/Sense/rep1_ssODN_sense_-32_-16_0_16_32.ab1
- Source Data/EditR analysis/EditR inputs - Sanger chromatograms/Sense/rep2_ssODN_sense_0.ab1
- Source Data/EditR analysis/EditR inputs - Sanger chromatograms/Sense/rep2_ssODN_sense_0_16_32.ab1
- Source Data/EditR analysis/EditR inputs - Sanger chromatograms/Sense/rep2_ssODN_sense_16.ab1
- Source Data/EditR analysis/EditR inputs - Sanger chromatograms/Sense/rep2_ssODN_sense_-16.ab1
- Source Data/EditR analysis/EditR inputs - Sanger chromatograms/Sense/rep2_ssODN_sense_32.ab1
- Source Data/EditR analysis/EditR inputs - Sanger chromatograms/Sense/rep2_ssODN_sense_-32.ab1
- Source Data/EditR analysis/EditR inputs - Sanger chromatograms/Sense/rep2_ssODN_sense_-32_-16_0.ab1
- Source Data/EditR analysis/EditR inputs - Sanger chromatograms/Sense/rep2_ssODN_sense_-32_-16_0_16_32.ab1
- Source Data/EditR analysis/EditR inputs - Sanger chromatograms/Sense/rep3_ssODN_sense_0.ab1
- Source Data/EditR analysis/EditR inputs - Sanger chromatograms/Sense/rep3_ssODN_sense_0_16_32.ab1
- Source Data/EditR analysis/EditR inputs - Sanger chromatograms/Sense/rep3_ssODN_sense_16.ab1
- Source Data/EditR analysis/EditR inputs - Sanger chromatograms/Sense/rep3_ssODN_sense_-16.ab1
- Source Data/EditR analysis/EditR inputs - Sanger chromatograms/Sense/rep3_ssODN_sense_32.ab1
- Source Data/EditR analysis/EditR inputs - Sanger chromatograms/Sense/rep3_ssODN_sense_-32.ab1
- Source Data/EditR analysis/EditR inputs - Sanger chromatograms/Sense/rep3_ssODN_sense_-32_-16_0.ab1
- Source Data/EditR analysis/EditR inputs - Sanger chromatograms/Sense/rep3_ssODN_sense_-32_-16_0_16_32.ab1
- Source Data/EditR analysis/EditR inputs - Sanger chromatograms/wt/
- Source Data/EditR analysis/EditR inputs - Sanger chromatograms/wt/rep1_wt.ab1
- Source Data/EditR analysis/EditR inputs - Sanger chromatograms/wt/rep2_wt.ab1
- Source Data/EditR analysis/EditR inputs - Sanger chromatograms/wt/rep3_wt.ab1
- Source Data/EditR analysis/EditR outputs/
- Source Data/EditR analysis/EditR outputs/Antisense/
- Source Data/EditR analysis/EditR outputs/Antisense/rep1_ssODN_antisense_0.html
- Source Data/EditR analysis/EditR outputs/Antisense/rep1_ssODN_antisense_0_16_32.html
- Source Data/EditR analysis/EditR outputs/Antisense/rep1_ssODN_antisense_16.html
- Source Data/EditR analysis/EditR outputs/Antisense/rep1_ssODN_antisense_-16.html
- Source Data/EditR analysis/EditR outputs/Antisense/rep1_ssODN_antisense_32.html
- Source Data/EditR analysis/EditR outputs/Antisense/rep1_ssODN_antisense_-32.html
- Source Data/EditR analysis/EditR outputs/Antisense/rep1_ssODN_antisense_-32_-16_0.html
- Source Data/EditR analysis/EditR outputs/Antisense/rep1_ssODN_antisense_-32_-16_0_16_32.html
- Source Data/EditR analysis/EditR outputs/Antisense/rep2_ssODN_antisense_0.html
- Source Data/EditR analysis/EditR outputs/Antisense/rep2_ssODN_antisense_0_16_32.html
- Source Data/EditR analysis/EditR outputs/Antisense/rep2_ssODN_antisense_16.html
- Source Data/EditR analysis/EditR outputs/Antisense/rep2_ssODN_antisense_-16.html
- Source Data/EditR analysis/EditR outputs/Antisense/rep2_ssODN_antisense_32.html
- Source Data/EditR analysis/EditR outputs/Antisense/rep2_ssODN_antisense_-32.html
- Source Data/EditR analysis/EditR outputs/Antisense/rep2_ssODN_antisense_-32_-16_0.html
- Source Data/EditR analysis/EditR outputs/Antisense/rep2_ssODN_antisense_-32_-16_0_16_32.html
- Source Data/EditR analysis/EditR outputs/Antisense/rep3_ssODN_antisense_0.html
- Source Data/EditR analysis/EditR outputs/Antisense/rep3_ssODN_antisense_0_16_32.html
- Source Data/EditR analysis/EditR outputs/Antisense/rep3_ssODN_antisense_16.html
- Source Data/EditR analysis/EditR outputs/Antisense/rep3_ssODN_antisense_-16.html
- Source Data/EditR analysis/EditR outputs/Antisense/rep3_ssODN_antisense_32.html
- Source Data/EditR analysis/EditR outputs/Antisense/rep3_ssODN_antisense_-32.html
- Source Data/EditR analysis/EditR outputs/Antisense/rep3_ssODN_antisense_-32_-16_0.html
- Source Data/EditR analysis/EditR outputs/Antisense/rep3_ssODN_antisense_-32_-16_0_16_32.html
- Source Data/EditR analysis/EditR outputs/Controls for normalization/
- Source Data/EditR analysis/EditR outputs/Controls for normalization/Negative control.html
- Source Data/EditR analysis/EditR outputs/Controls for normalization/Positive control (0).html
- Source Data/EditR analysis/EditR outputs/Controls for normalization/Positive control (16).html
- Source Data/EditR analysis/EditR outputs/Controls for normalization/Positive control (-16).html
- Source Data/EditR analysis/EditR outputs/Controls for normalization/Positive control (32).html
- Source Data/EditR analysis/EditR outputs/Controls for normalization/Positive control (-32).html
- Source Data/EditR analysis/EditR outputs/Sense/
- Source Data/EditR analysis/EditR outputs/Sense/rep1_ssODN_sense_0.html
- Source Data/EditR analysis/EditR outputs/Sense/rep1_ssODN_sense_0_16_32.html
- Source Data/EditR analysis/EditR outputs/Sense/rep1_ssODN_sense_16.html
- Source Data/EditR analysis/EditR outputs/Sense/rep1_ssODN_sense_-16.html
- Source Data/EditR analysis/EditR outputs/Sense/rep1_ssODN_sense_32.html
- Source Data/EditR analysis/EditR outputs/Sense/rep1_ssODN_sense_-32.html
- Source Data/EditR analysis/EditR outputs/Sense/rep1_ssODN_sense_-32_-16_0.html
- Source Data/EditR analysis/EditR outputs/Sense/rep1_ssODN_sense_-32_-16_0_16_32.html
- Source Data/EditR analysis/EditR outputs/Sense/rep2_ssODN_sense_0.html
- Source Data/EditR analysis/EditR outputs/Sense/rep2_ssODN_sense_0_16_32.html
[truncated: 262 more entries]
