# Supplementary material for: Mechanistic and genetic basis of single-strand templated repair at Cas12a-induced DNA breaks in Chlamydomonas reinhardtii
Source: Nat Commun. 2021 Nov 19;12:6751. doi: 10.1038/s41467-021-27004-1 (PMC8604939; doi:10.1038/s41467-021-27004-1)
Supplement: Supplementary file 22 — Source Data [file 41467_2021_27004_MOESM22_ESM.zip › Source Data/Colony PCR/DNA repair mutants (Fig. 5b)/Alignment summaries.xlsx]

## Sheet: Sheet1
Genotype	Line #	File name	Category	Notes
wt		wt_1-Premixed	SSTR - scarred	5-nt mismatch in downstream arm
wt		wt_2-Premixed	SSTR - scarred	ssODN partial duplication
wt		wt_4-Premixed	SSTR - scarred	SNP in downstream arm
wt		wt_6-Premixed	Insertion	Partial ssODN insertion (polymerase repriming)
wt		wt_7-Premixed	Insertion	Partial ssODN insertion (polymerase repriming)
wt		wt_9-Premixed	SSTR - scarred	ssODN partial duplication
wt		wt_10-Premixed	SSTR - scarless
wt		wt_11-Premixed	Deletion
wt		wt_13-Premixed	SSTR - scarred	3' unusually mismatched
wt		wt_14-Premixed	SSTR - scarred	SNP in downstream arm
wt		wt_15-Premixed	SSTR - scarred	SNP in downstream arm
wt		wt_16-Premixed	SSTR - scarless
wt		wt_17-Premixed	SSTR - scarless
wt		wt_18-Premixed	SSTR - scarless
wt		wt_19-Premixed	Deletion
wt		wt_20-Premixed	Deletion
wt		wt_22-Premixed	SSTR - scarless
wt		D1.1-Premixed	SSTR - scarred	3' arm duplication
wt		D1.3-Premixed	SSTR - scarless
wt		D1.5-Premixed	SSTR - scarless
wt		D1.6-Premixed	Deletion	Short deletion
wt		D1.8-Premixed	Deletion	Short deletion
wt		D2.1-Premixed	SSTR - scarless
wt		D2.2-Premixed	SSTR - scarless
wt		D2.4-Premixed	SSTR - scarless
wt		D2.5-Premixed	SSTR - scarless
wt		D2.6-Premixed	Deletion	Short deletion
wt		D2.7-Premixed	SSTR - scarless
wt		D2.8-Premixed	Insertion	Long insertion (205 bp)
wt		D3.2-Premixed	Insertion	Long insertion (272 bp)
wt		D3.3-Premixed	Deletion	Short deletion
wt		D3.4-Premixed	Insertion	ssODN revcomp partial insertion (polymerase repriming)
wt		D3.5-Premixed	SSTR - scarless
wt		D3.7-Premixed	Insertion	Short 5' arm duplication
brca2	1	B1.1-Premixed	SSTR - scarred	Deletion in 5' homology arm
brca2	1	B1.2-Premixed	Insertion
brca2	1	B1.3-Premixed	SSTR - scarless
brca2	1	B1.4-Premixed	Insertion	Part of ssODN inserted
brca2	1	B1.5-Premixed	Insertion
brca2	1	B1.6-Premixed	SSTR - scarless
brca2	1	B1.7-Premixed	SSTR - scarless
brca2	1	B1.8-Premixed	Deletion
brca2	2	B2.1-Premixed	SSTR - scarred	Concatemer
brca2	2	B2.3-Premixed	SSTR - partial	ssODN 5' truncated, 3' primed synthesis
brca2	2	B2.6-Premixed	Deletion
brca2	2	B2.7-Premixed	SSTR - scarless
brca2	2	B2.8-Premixed	Insertion
brca2	3	B3.2-Premixed	SSTR - scarless
brca2	3	B3.3-Premixed	Deletion
brca2	3	B3.4-Premixed	Insertion	Insertion ssODN sequence (polymerase repriming)
brca2	3	B3.5-Premixed	SSTR - scarless
brca2	3	B3.6-Premixed	Insertion	Part of ssODN inserted
brca2	3	B3.7-Premixed	SSTR - partial	ssODN 5' truncated, 3' primed synthesis
brca2	3	B3.8-Premixed	Insertion	Part of ssODN inserted in reverse
rad51	1	R1.1-Premixed	SSTR - scarless
rad51	1	R1.2-Premixed	Insertion	Long insertion
rad51	1	R1.4-Premixed	SSTR - scarless
rad51	1	R1.5-Premixed	SSTR - scarred
rad51	1	R1.6-Premixed	SSTR - scarless
rad51	1	R1.7-Premixed	SSTR - partial	ssODN 5' truncated, 3' primed synthesis
rad51	1	R1.8-Premixed	Deletion	28 bp deletion
rad51	2	R2.1-Premixed	Insertion	347 bp insertion
rad51	2	R2.2-Premixed	Insertion	Part of ssODN inserted
rad51	2	R2.4-Premixed	Insertion	Long insertion
rad51	2	R2.5-Premixed	SSTR - scarless
rad51	2	R2.7-Premixed	Insertion
rad51	2	R2.8-Premixed	SSTR - scarless
rad51	3	R3.1-Premixed	Insertion	434 bp insertion
rad51	3	R3.2-Premixed	Insertion	2 bp insertion
rad51	3	R3.3-Premixed	SSTR - scarless
rad51	3	R3.6-Premixed	Deletion	6 bp deletion
rad51	3	R3.7-Premixed	Insertion	ssODN insertion in 5' hom arm (polymerase repriming)
rad51	3	R3.8-Premixed	SSTR - scarred	Concatemer
fancd2	1	FANC_D2_FKB12_3_2-Premixed	SSTR - scarred	Insertion 5'
fancd2	1	FANC_D2_FKB12_3_3-Premixed	SSTR - scarred	Insertion 5'
fancd2	1	FANC_D2_FKB12_3_4-Premixed	SSTR - scarless
fancd2	1	FANC_D2_FKB12_3_5-Premixed	Deletion	1 bp
fancd2	1	FANC_D2_FKB12_3_6-Premixed	SSTR - scarless
fancd2	1	FANC_D2_FKB12_3_7-Premixed	SSTR - scarred
fancd2	1	FANC_D2_FKB12_3_9-Premixed	SSTR - scarless
fancd2	1	FANC_D2_FKB12_3_10-Premixed	SSTR - scarless
fancd2	2	FANC_D2_FKB12_7_1-Premixed	Deletion	1 bp
fancd2	2	FANC_D2_FKB12_7_2-Premixed	Insertion	1 bp
fancd2	2	FANC_D2_FKB12_7_3-Premixed	SSTR - scarred	Insertion 5'
fancd2	2	FANC_D2_FKB12_7_4-Premixed	Deletion	5 bp
fancd2	2	FANC_D2_FKB12_7_5-Premixed	SSTR - scarred	Insertion 5', central 1 bp deletion
fancd2	2	FANC_D2_FKB12_7_8-Premixed	SSTR - scarred	Insertion 5', insertion 3'
fancd2	2	FANC_D2_FKB12_7_10-Premixed	SSTR - scarless
fancd2	3	FANC_D2_FKB12_11_1-Premixed	SSTR - scarless
fancd2	3	FANC_D2_FKB12_11_2-Premixed	SSTR - scarred	Insertion 5', insertion 3'
fancd2	3	FANC_D2_FKB12_11_4-Premixed	SSTR - scarred	Mid-way insertion
fancd2	3	FANC_D2_FKB12_11_5-Premixed	Insertion	Long insertion
fancd2	3	FANC_D2_FKB12_11_6-Premixed	Deletion	Also insertion
fancd2	3	FANC_D2_FKB12_11_7-Premixed	SSTR - scarred	Insertion 5'
fancd2	3	FANC_D2_FKB12_11_9-Premixed	Insertion	1 bp
fancm	1	M1.1-Premixed	Insertion
fancm	1	M1.2-Premixed	SSTR - scarless
fancm	1	M1.3-Premixed	SSTR - scarred	ssODN insertion (polymerase repriming)
fancm	1	M1.6-Premixed	Insertion
fancm	1	M1.7-Premixed	Insertion
fancm	1	M1.8-Premixed	Unsure (excluded)	No 3' match
fancm	1	M2.1-Premixed	SSTR - scarless
fancm	1	M2.2-Premixed	Insertion
fancm	1	M2.4-Premixed	Insertion	ssODN revcomp partial insertion (polymerase repriming)
fancm	1	M2.5-Premixed	Unsure (excluded)	No 3' match
fancm	1	M2.6-Premixed	Insertion
fancm	1	M2.7-Premixed	SSTR - scarless
fancm	1	M3.1-Premixed	Insertion	Long insertion (287 bp)
fancm	1	M3.2-Premixed	SSTR - scarless
fancm	1	M3.3-Premixed	SSTR - scarless
fancm	1	M3.4-Premixed	Unsure (excluded)	No 3' match
fancm	1	M3.5-Premixed	SSTR - scarred	ssODN insertion (polymerase repriming)
fancm	1	M3.6-Premixed	Deletion	1 bp del
fancm	1	M3.7-Premixed	SSTR - scarless
fancm	1	M3.8-Premixed	SSTR - scarless
ku70	1	A70_FK30_2	SSTR - scarless
ku70	1	A70_FK30_3	SSTR - scarless
ku70	1	A70_FK30_4	SSTR - scarless
ku70	1	A70_FK30_5	SSTR - scarless
ku80	2	SB11-FKB12_30_1-Premixed	SSTR - scarless	Quality not great
ku80	2	SB11-FKB12_30_4-Premixed	SSTR - scarless	T miscalled nucleotide in 5' arm (visible in .ab1 file)
ku80	2	SB11_FK30_1	SSTR - scarless
ku80	2	SB11_FK30_2	SSTR - scarless
ku80	2	SB11_FK30_3	SSTR - scarless
ku80	2	SB11_FK30_4	SSTR - scarless
ku80	2	SB11_FK30_5	SSTR - scarless
ku80	2	SB11_FK30_6	Deletion
ku80	2	SB11_FK30_8	SSTR - scarless
ku80	3	AH6-FKB12_30_2-Premixed	SSTR - scarless
ku80	3	AH6-FKB12_30_5-Premixed	SSTR - scarred	Quality not great
ku80	3	AH6-FKB12_30_6-Premixed	SSTR - scarless	Quality not great
ku80	3	AH6_FK30_2	SSTR - scarless
ku80	3	AH6_FK30_4	Deletion
ku80	3	AH6_FK30_5	SSTR - scarred	One SNP in each the 5' and 3'
ku80	3	AH6_FK30_6	SSTR - scarless
ku80	3	AH6_FK30_7	SSTR - scarless
ku80	3	AH6_FK30_8	SSTR - scarless
ku80	4	SB13_FK30_1	SSTR - scarless
ku80	4	SB13_FK30_3	SSTR - scarless
ku80	4	SB13_FK30_4	SSTR - scarless
ku80	4	SB13_FK30_5	SSTR - scarred	ssODN partial insertion (polymerase repriming)
ku80	4	SB13_FK30_7	Deletion
ku80	4	SB13_FK30_8	SSTR - scarless
polq1	1	PolQ1_3-Premix	Deletion	Small deletion, 5' arm very low quality
polq1	1	PolQ1_4-Premix	Insertion	3' of cut site not homologus to FKB12 - large insertion since PCR was possible
polq1	1	PolQ1_5-Premix	Insertion	5' arm quality questionable
polq1	1	PolQ1_6-Premix	Insertion	ssODN insertion, 5' arm low quality, contains mismatches
polq1	1	PolQ1_7-Premix	SSTR - scarred	3' of cut site not homologus to FKB12 - large insertion since PCR was possible
polq1	2	PolQ1_9-Premix	Insertion	Apparent ssODN insertion (polymerase repriming)
polq1	2	PolQ1_10-Premix	Insertion	Apparent ssODN insertion (polymerase repriming)
polq1	2	PolQ1_11-Premix	Insertion	ssODN insertion, 5' arm low quality, contains mismatches
polq1	2	PolQ1_13-Premix	Insertion	Local sequences duplication, 5'arm low quality
polq1	2	PolQ1_15-Premix	SSTR - scarred	Apparent ssODN insertion (polymerase repriming)
polq1	3	PolQ1_16-Premix	Insertion	Local sequences duplication, 5'arm low quality
polq1	3	PolQ1_3-FKB12_30_1-Premix	SSTR - scarred	ssODN insertion (polymerase repriming), 5' arm low quality, contains mismatches
polq1	3	PolQ1_3-FKB12_30_3-Premix	Insertion
polq1	3	PolQ1_3-FKB12_30_4-Premix	Insertion
polq2	2	PolQ2.FKB12_30.1-Premixed	Insertion
polq2	2	PolQ2.FKB12_30.3-Premixed	SSTR - scarless
polq2	2	PolQ2.FKB12_30.4-Premixed	Insertion
polq2	2	PolQ2.FKB12_30.5-Premixed	SSTR - scarless
polq2	2	PolQ2.FKB12_30.6-Premixed	SSTR - scarred	1 SNP in insert
polq2	2	PolQ2.FKB12_30.7-Premixed	SSTR - scarless
polq2	3	PolQ2.FKB12_30.9-Premixed	SSTR - scarred	1 base deletion in 5' arm
polq2	3	PolQ2.FKB12_30.11-Premixed	SSTR - scarless
polq2	3	PolQ2.FKB12_30.12-Premixed	SSTR - scarless
polq2	3	PolQ2.FKB12_30.14-Premixed	SSTR - scarred
polq2	3	PolQ2.FKB12_30.15-Premixed	SSTR - scarless
polq2	3	PolQ2.FKB12_30.16-Premixed	SSTR - scarless
polq2	4	PolQ2.FKB12_30.18-Premixed	SSTR - scarless
polq2	4	PolQ2.FKB12_30.19-Premixed	Deletion	1 bp deletion
polq2	4	PolQ2.FKB12_30.22-Premixed	SSTR - scarless
polq2	4	PolQ2.FKB12_30.23-Premixed	SSTR - scarless
polq2	4	PolQ2.FKB12_30.24-Premixed	Deletion
polq2	3	PolQ2.FKB12_30.29-Premixed	Deletion
polq2	4	PolQ2.FKB12_30.32-Premixed	SSTR - scarless
polq2	4	PolQ2.FKB12_30.33-Premixed	SSTR - scarless
polq2	4	PolQ2.FKB12_30.35-Premixed	Deletion
