# Supplementary material for: Mechanistic and genetic basis of single-strand templated repair at Cas12a-induced DNA breaks in Chlamydomonas reinhardtii
Source: Nat Commun. 2021 Nov 19;12:6751. doi: 10.1038/s41467-021-27004-1 (PMC8604939; doi:10.1038/s41467-021-27004-1)
Supplement: Supplementary file 22 — Source Data [file 41467_2021_27004_MOESM22_ESM.zip › Source Data/Colony PCR/DNA repair mutants (Fig. 5b)/fancm/M_3.4-Premixed.seq]

>M_3.4-Premixed_C01.ab1
CAACGACAGTCTGCTTCGAGCAGGGACGCGGGTGGGAGACACGGGCGAAGAGGGACGGGGTCGGCTAGCTTAGAGTATTG
CTGGGGCATATGCACGCGCCACGTATCGGAGGGCAGCTTGAGCTGACCAAGCCTTCCTTAGCGTCGACTCGTTTGCAGCG
TGCTGCCGGGGATGCACATGCGGCCGCTGCTTGACCCTGCACAGTGCCTTGCCAGTCCTTTCAACGCGCTGCCTTCTTCG
GTATACAGGCGTGAGCTTCCCCAAGACTGGCCAGACCGTGTTTGTGCACTACACGGGCACCCTCAGTCGGCCGCGTTGGC
AGCAGCTAGCTGCTGCAAACGCGGCCGCTGAGGGTGCCCGTGTAGTGCACAAACACGGTCTGGCCAGTCTTGGGGAAGCT
CACGCCTGTATACCGAAGAAGGCAGCGCGTTGAAAGGACTGGCAAGGCACTGTGCAGGGTCAAGCAGCGGCCGCATGTGC
ATCCCCGGCAGCACGCTGCAAACGAGTCGACGCTAAGGAAGGCTTGGTCAGCTCAAGCTGCCCATCCGATACGTGGCGCG
TGCATGATGCCCCAGCAATACTCTGGAGCAAAGCCGACCCAGTCGCCTCATTTCGCCCAGTGATCTGCCACCCGCGTCCC
TGCTTCGGAAGCGTCCTTACCATCGCCAGGGCGAGTAGTCGCGACGTCGACACGCATAGCCCTCGCCCCTGCTCGTTCAA
GGCCGTCCTCCCAGCCCTGATACAACAGAGGGGCGGTCAACGGCTACGAGGGGTGGGTAGGCGGTGTTGTGCAGTTCGCG
TGTGCCTAACGCGCTCGCAGCGTACACGTGCCGCGTACGTGCCGCGCCCCAGTGCTTACCGCCCCCCCCCACTCTTCCCC
CTCTGCATTTTTCCAACTGTGTTGTAATATAGAGGGCGTGCGACTTCTAACAGTTGTACCAACTGATACCTTGCCATGCC
GCGAAAGAAAGGAGTCCGCTCCGGGACGTCCGATCAGTCGTCCGGTGTGAATTCAACGCCCAGGACGTTGTCACAATACC
TTTGAATCGATCAAGGCCTAGGTAAGTC
