# Supplementary material for: Mechanistic and genetic basis of single-strand templated repair at Cas12a-induced DNA breaks in Chlamydomonas reinhardtii
Source: Nat Commun. 2021 Nov 19;12:6751. doi: 10.1038/s41467-021-27004-1 (PMC8604939; doi:10.1038/s41467-021-27004-1)
Supplement: Supplementary file 22 — Source Data [file 41467_2021_27004_MOESM22_ESM.zip › Source Data/Colony PCR/DNA repair mutants (Fig. 5b)/polq1/PolQ1_6-Premixed.seq]

>PolQ1_6-Premixed_E07.ab1
AAAGACCGCTGCTTGACCCTGCACAGTGCCTTGCCAGTCCTTTCAACGCGCTGCCTTTCTCGGTATACAGGCGTGAGCTT
TCCCCAAGACTGGCCAGAGCGTGTTTGTGCACTACACGGGCACCGACCGTGTTTGCTAGAGTATAACTAGAATTCCCACA
CGGCAAGAAGTTCGACAGCGCGACTCTTCCGTTGACCGACGGCAAGAAGTTCGACAGCTCCCGCGACCGTGGCGAGCCCT
TCTCTTTCCGCCTGGGCATGGGCGAGGTGATCAAGGTGAGATGAGCAACTTGGTTCGCAGCTTTGCATGGCCGTCCGATA
GTCGAAAGCACGTGGGTGACACAGA
