# Supplementary material for: Mechanistic and genetic basis of single-strand templated repair at Cas12a-induced DNA breaks in Chlamydomonas reinhardtii
Source: Nat Commun. 2021 Nov 19;12:6751. doi: 10.1038/s41467-021-27004-1 (PMC8604939; doi:10.1038/s41467-021-27004-1)
Supplement: Supplementary file 22 — Source Data [file 41467_2021_27004_MOESM22_ESM.zip › Source Data/Colony PCR/dsDNA (Supplementary Fig. 12b)/Alignment summaries.xlsx]

## Sheet: Sheet1
Genotype	Line #	File name	Category	Notes
wt (dsDNA)		1	SSTR - scarred	Two SNPs
wt (dsDNA)		10	SSTR - scarless
wt (dsDNA)		11	SSTR - scarred	1 bp del 5'
wt (dsDNA)		14	SSTR - scarless
wt (dsDNA)		16	SSTR - scarred	3' arm duplication
wt (dsDNA)		17	SSTR - scarred	3' arm duplication
wt (dsDNA)		18	SSTR - scarless
wt (dsDNA)		2	SSTR - scarless
wt (dsDNA)		20	SSTR - scarless
wt (dsDNA)		4	SSTR - scarred	2 bp 5' substitutions
wt (dsDNA)		6	SSTR - scarless
wt (dsDNA)		9	SSTR - scarless
wt (dsDNA)		12	Deletion	indel
wt (dsDNA)		3	SSTR - scarred	ssODN insertion
wt (dsDNA)		13	SSTR - scarred	ssODN insertion (+ 2 bp del)
wt (dsDNA)		8	SSTR - scarred	ssODN insertion + 3' arm duplication
