# Supplementary material for: Mechanistic and genetic basis of single-strand templated repair at Cas12a-induced DNA breaks in Chlamydomonas reinhardtii
Source: Nat Commun. 2021 Nov 19;12:6751. doi: 10.1038/s41467-021-27004-1 (PMC8604939; doi:10.1038/s41467-021-27004-1)
Supplement: Supplementary file 22 — Source Data [file 41467_2021_27004_MOESM22_ESM.zip › Source Data/Colony PCR/dsDNA (Supplementary Fig. 12b)/wt (dsDNA)/All sequences.fasta]

>1 Sample_Name=922671 Chromat_id=774422 Read_id=755807 Version=1 Length=1196
GGAGGGCGTACATCGGCGCTTCCGAGCAGGGACGCGGGTGGCAGATCACTGGGCGAAATGCAGGCGACTGGGTCGGCTTTGCTCCAGAGTATTGCTGGGGCATCATGCACGCGCCACGTATCGGATGGGCAGCTTGAGCTGACCAAGCCTTCCTTAGCGTCGACTCGTTTGCAGCGTGCTGCCGGGGATGCACATGCGGCCGCTGCTTGACCCTGCACAGTGCCTTGCCAGTCCTTTCAACGCGCTGCCTTCTTCGGTATACAGAGCGTGAGCTTCCCCAAGACTGGCCAGACCGTGTTTGCTAGAGTATAACTAGAATTCCCACACGGGCAAGAAGTTCGACAGCTCCCGCGACCGTGGCGAGCCCTTCTCTTTCCGCCTGGGCATGGGCGAGGTGATCAAGGTGAGATGAGCAACTTGGTTCGCAGCTTTGCATGGCCGTCCGATAGTCGAAAGCACGTTGGGACACAGTGACGAAGGAGGAGAGTGGGGGGGGGCGGTAAGCACTTGGGGGGCGGCAGGCACTGTCACCGCCGGCACGTGTACCGCATGCGCAGCGCCGTTTACGGCACACCGCGGGAAACCTGCACAACAACCTGCCTACCTACCCTCACGCTACGCCGTTGACAGCCCGTCTAGTTGTTTCAGGGCTGCGATGATGCTGTGGACGAGATCTTCCAGGGGCAGGGGGGAGCAGTGACGACAGCACGCACATCTTCAAGCTATGAAACCTGGGGGGGCGGTCACGGCTATAGGAGGGGTAGGTAGGCAGGTTGTTGTGCAGTTTCCCGCGGTGTGCTAAAACGGGGCTGCATGCGTACACGTGCGCGTGACGTGCTGCGCCCCAGTGCTACGCCCCCCCCCACTCTCCACCTTTTATTTGTGCACACAGTGTTTTTTATATGAGAGGCGAAGTAGCACAAGTAGTCTATCATATCTACTCTCTCCAGCCAGGAAAAAAAGAGCCTCCCGGTCGAGAACTCTACATTCTGCCGTGTGGAAATCTATTATACTACACACACGTTGCCATTGGCAAGCTCTCCTCTGTTACAAAAAGGACCGATTAAGACTGCAGTCTTTGAGTTAGACGCGGTGTTCCGCCACTCCAATGAGAGAGGGTGCACTACTCTCAATGGGCGATAGCCATTCGAAGAACACTCTTATTACAAGACTGCCGTTGTCTGAGCTAACTAAGA

>10 Sample_Name=922678 Chromat_id=774507 Read_id=755942 Version=1 Length=1127
GTGTGCATGGTAGACGCTTCGAGCAGGACGCGGGTGGCAGATCACTGGGCGAAATGAGGCGACTGGGTCGGCTTTGCTCCAGAGTATTGCTGGGGCATCATGCACGCGCCACGTATCGGATGGGCAGCTTGAGCTGACCAAGCCTTCCTTAGCGTCGACTCGTTTGCAGCGTGCTGCCGGGGATGCACATGCGGCCGCTGCTTGACCCTGCACAGTGCCTTGCCAGTCCTTTCAACGCGCTGCCTTCTTCGGTATACAGGCGTGAGCTTCCCCAAGACTGGCCAGACCGTGTTTGCTAGAGTATAACTAGAATTCCCACACGGCAAGAAGTTCGACAGCTCCCGCGACCGTGGCGAGCCCTTCTCTTTCCGCCTGGGCATGGGCGAGGTGATCAAGGTGAGATGAGCAACTTGGTTCGCAGCTTTGCATGGCCGTCCGATAGTCGAAAGCACGTTGGGACACAGTGACGAAGGAGGAGAGTGGGGGGGGGCGGTAAGCACTTGGGGGGCGGCAGGCACTGTCACCGCCGGCACGTGTACCGCATGCGCAGCGCCGTTTACGGCACACCGCGGGAAACCTGCACAACAACCTGCCTACCTACCCTCACGCTACGCCGTTGACCGCCCCTCTTGTTGTTTCAGGCCTGGGATGATGGCGTGGCCCAGATGTCCCAAGGGCAGCGGGCCAGCCGTGACGATCACAAAAAGACATTGTTAAAGGCCCTTGAAACAACAGGAGGGGGCGGTCAACGGCTTACTGAGGGTAGTAGCAGTTGTTGTGCAGTTTTCCGCGTGGTGCTAAAGGGCTCGCAGCGTAACGTGCGGCGGTGACGTGCTGCGCCCAGTGCTTACGCCCCCCAACTCTTCTTTCTTTTTCTATTGTTGCCAAAGTGTGTGTTCTATATATGAGACTGCAGAGTCGCACAAATGTTACTCACTGTTATCATCCTCATCGGAGAAAAGAGAGGGCTTCGTGCCGAAACTATTCATTTCTGCGGGGGAGAATCGTATATACCACAACAGGTCTGCGTGGGCACAACTCGTCTGTACAAAAGGCTGATAGAGCGTTTGAGGTCCGCTATCTGAACTATTATGGAGTGTTCTAATCGTGGCAATCGTAAGACCTTC

>11 Sample_Name=922679 Chromat_id=774423 Read_id=755824 Version=1 Length=1287
CGGTTAGTGAGGTAGAGACGCTTCGAGCAGGACGCGGGTGGCAGATCACTGGGCGAAATGAGGCGACTGGGTCGGCTTTGCTCCAGAGTATTGCTGGGGCATCATGCACGCGCCACGTATCGGATGGGCAGCTTGAGCTGACCAAGCCTTCCTTAGCGTCGACTCGTTTGCAGCGTGCTGCCGGGGATGCACATGCGGCCGCTGCTTGACCCTGCACAGTGCCTTGCCAGTCCTTTCAACGCGCTGCCTTCTTCGGTATACAGGCTGAGCTTCCCCAAGACTGGCCAGACCGTGTTTGCTAGAGTATAACTAGAATTCCCACACGGCAAGAAGTTCGACAGCTCCCGCGACCGTGGCGAGCCCTTCTCTTTCCGCCTGGGCATGGGCGAGGTGATCAAGGTGAGATGAGCAACTTGGTTCGCAGCTTTGCATGGCCGTCCGATAGTCGAAAGCACGTTGGGACACAGTGACGAAGGAGGAGAGTGGGGGGGGGCGGTAAGCACTTGGGGGGCGGCAGGCACTGTCACCGCCGGCACGTGTACCGCATGCGCAGCGCCGTTTACGGCACACCGCGGGAAACCTGCACAACAACCTGCCTACCTACCCTCACGCTACGCCGTTGACCGCCCCTCTTGTTGTTTCAGGGCTGGGATGAGGGCGTGGCCCAGATGTCCCAAGGGCCAGCGCGCCACCCTGACGATTAACACACCGACATAGTAGCCCTGAAACACACAGGGGGGGCGGTCACAGGCATACGTGAGGGTAGGTAAGGCAGGTTGTTGTGCAGTTTTCGATGTGCGTAAACGCGCTCGCAAGCGTACACGTGCGGCGTGACGTGCTGCGCCCCAAGTGCTACGCCCCCCCCCACTCTCTCCTTCTCACTGTGTCCAACGTGTTTTGACTATGAAGCATGCAAAGCTGCGAAACAAGTGCTCACTAACCTGATACTCCCATGCCGGCGAAAGAAAAAGGCTGCCACGTGCGGGAACTTCAACTCTGCGGGTGGAATTCTGTGTATTACCCTGACAAAACAGTCGTGCCGTCTTGGGGGAAGACTCACGTATAACGAAAAAAGAGCGGCTAAAGAACATGCAAGACATTGTTGAAGTTAGACACGCCGCAAGGTATCGGCATTACAATAACGTTCAACTAAAGGAGAGAGTTGTGATCATCATGACTCTCGCGTATAAGTCCAGTATAATCCGCGAAAAGACACAAGGTCAATGCCGATTGTCACGCTCTGTGAGAGCTAACAATGCAGGGGAATTGTCGCTAACCTTAAAAAGC

>12 Sample_Name=922680 Chromat_id=774436 Read_id=755905 Version=1 Length=1198
GGTGGTGCAGGTAGGACGCTTCGAGCAGGACGCGGGTGGCAGATCACTGGGCGAAATGAGGCGACTGGGTCGGCTTTGCTCCAGAGTATTGCTGGGGCATCATGCACGCGCCACGTATCGGATGGGCAGCTTGAGCTGACCAAGCCTTCCTTAGCGTCGACTCGTTTGCAGCGTGCTGCCGGGGATGCACATGCGGCCGCTGCTTGACCCTGCACAGTGCCTTGCCAGTCCTTTCAACGCGCTGCCTTCTTCGGTATACAGGCGTGAGCTTCCCCAAGACTGGCCAGACCGTGTTTGTGCAAAGAAGTTCGACAGCTCCCGCGACCGTGGCGAGCCCTTCTCTTTCCGCCTGGGCATGGGCGAGGTGATCAAGGTGAGATGAGCAACTTGGTTCGCAGCTTTGCATGGCCGTCCGATAGTCGAAAGCACGTTGGGACACAGTGACGAAGGAGGAGAGTGGGGGGGGGCGGTAAGCACTTGGGGGGCGGCAGGCACTGTCACCGCCGGCACGTGTACCGCATGCGCAGCGCCGTTTACGGCACACCGCGGGAAACCTGCACAACAACCTGCCTACCTACCCTCACACTACGCCGTTGACCGCCCCTCTGGTTGTTTCAGGCCTGGGATGAGGGCGTGACCCATATGTCCAAGGGCCAGGGCGAGTCCTTGAGAATCGCCCACCAAATCTCTAGCCCTGAAACACACATAAGGGGGCGGAACAGGGCTACGTGGAGGGGTAGGTAGGCAGGTTGTTTGTAGCAGTATCCGCGTGTGGCTAACGCGCTCGCAGCGTACACGTGCGGCGTGACGTGCTGCGCCCCAAGTGCTACGCCCAACTCTCACCCTCTTTGTACTGTTCCACGTGCTTTCGATATGGAGGCATGCAGCTCGACCAGTGCCTACTTACTTGATACTCGCATGCCAGCGGAAAGAGAGGGCTGCCCGTTGCGGAGCTTTCAACTCTTTGCCAAAACGTCTGGCAGTCTGGGAAGCTACGCGTTTACGAAAGCGCGGTTAAAGAACAGGCAGGCACTGTTGCAGTTAGACGAGCGCAAGGTCTCTGGCACGCTCAAAAGTACACTAGAAGGCTGGTGACTAGTCATCAATCTGGGCGGCTGTAAGGCCGAATACCTGAAAGCACCGTCCATTCAGAATTGCCACGCGTCTCTGAAGCTCTCACGGGGTGCCTCCCTCCTGT

>13 Sample_Name=922681 Chromat_id=774447 Read_id=755950 Version=1 Length=1125
GTCGTGGCATGTAGACGCTTCGAGCAGGACGCGGGTGGCAGATCACTGGGCGAAATGAGGCGACTGGGCTCGGCTTTGCTCCAGAGTATTGCTGGGGCATCATGCACGCGCCACGTATCGGATGGGCAGCTTGAGCTGACCAAGCCTTCCTTAGCGTCGACTCGTTTGCAGCGTGCTGCCGGGGATGCACATGCGGCCGCTGCTTGACCCTGCACAGTGCCTTGCCAGTCCTTTCAACGCGCTGCCTTCTTCGGTATACAGGCGTGAGCTTCCCCAAGACTGGCCAGACCGTGTTTGTGCACTACACGGGCACCCTGACTGGCCAGACCGTGTTTGCTAGAGTATAACTAGAATTCCCACCGACGGCAAGAAGTTCGACAGCTCCCGCGACCGTGGCGAGCCCTTCTCTTTCCGCCTGGGCATGGGCGAGGTGATCAAGGTGAGATGAGCAACTTGGTTCGCAGCTTTGCATGGCCGTCCGATAGTCGAAAGCACGTTGGGACACAGTGACGAAGGAGGAGAGTGGGGGGGGGCGGTAAGCACTTGGGGGGCGGCAGGCACTGTCACCGCCGGCACGTGTACCGCATGCGCAGCGCCGTTTACGGCACACCGCGGGAAACCTGCACAACAACCTGCCTACCTACCCTCACGCTACGCCGTTGACCGCCCCTCTAGTTGTTTCACGGCTGGGATGATGGCGTGGACGAGATGTCCCAAGGGCAGCGCGCCAGCAGTGACGATTACAAACCCCACCTCTTAAAGCCCTTGAAACAACGAAGGGGGCGGTTCACGGCCTAAGCTGAGGGTTAGGTAGGCAGTTGTTGTGCAGTTTCCGCATGTTGCTAAAAGGCTTCGCATGCGTACACGTGCGCGTGAACTGCCTGCGCCCAAGTGCTACGCCCCCAACTCTACCCTTTTTAATTTGTCCAAGGTGTTAATATGAGAGCGTGAGACCTGCACAAGGTCATCCATCTGTGAATCTCCCACGCCGGAAAGAAAGGGTCTCGTGTGCGAGACTTACTACTTCGCCGTGGGATATCTGTTAATCCTCACACGTTGGCAGTGGCTTGTACACTGCATCTTGGGAATCGTCTCTCTAAGGCATTAGGCTTTGTGAACGCAATG

>14 Sample_Name=922682 Chromat_id=774459 Read_id=755935 Version=1 Length=1082
GTGTGGATGTAGGACGCTTCGAGCAGGGACGCGGGTGGCAGATCACTGGGCGAAATGAGGCGACTGGGTCGGCTTTGCTCCAGAGTATTGCTGGGGCATCATGCACGCGCCACGTATCGGATGGGCAGCTTGAGCTGACCAAGCCTTCCTTAGCGTCGACTCGTTTGCAGCGTGCTGCCGGGGATGCACATGCGGCCGCTGCTTGACCCTGCACAGTGCCTTGCCAGTCCTTTCAACGCGCTGCCTTCTTCGGTATACAGGCGTGAGCTTCCCCAAGACTGGCCAGACCGTGTTTGCTAGAGTATAACTAGAATTCCCACACGGCAAGAAGTTCGACAGCTCCCGCGACCGTGGCGAGCCCTTCTCTTTCCGCCTGGGCATGGGCGAGGTGATCAAGGTGAGATGAGCAACTTGGTTCGCAGCTTTGCATGGCCGTCCGATAGTCGAAAGCACGTTGGGACACAGTGACGAAGGAGGAGAGTGGGGGGGGGCGGTAAGCACTTGGGGGGCGGCAGGCACTGTCACCGCCGGCACGTGTACCGCATGCGCAGCGCCGTTTACGGCACACCGCGGGAAACCTGCACAACAACCTGCCTACCTACCCTCACGCTACGCCGTTGACCGCCCCTCTTGTTGTTTCAGGGCTGGGATGATGGCGTGGCCCAGATGTTCCAAGGGCAGCGCGCCGCCCTGACGATTCAAAAACCCATCGTAGGCCATGAAAACAACGGGGGGGCGGTCCACGGCTAACTGAAGGGTAGTAGCAGTTGTTGTGCAGTTTCCGCGTGTGCTAACGGCCTGCCAGCGTACAGTGCGCGTGACGTGCTGCGTCCCAGTGCTACGCCCCCCCACTCTACCTCTTTCATTTGTCCAAGTGTTTTCCATTTGGAGGCATCGAGTCCGAACAGGTCCACTTACCTGGTACTCCCATTCCCGGTAAAAGGGTCTCGTTCGGACTTAATCTTGCTGGGAATCATTTATCTCCACAGTGCACTTGGAATACGGTTCAAGGCTTAAAAGCGGACTAGTTAACGCAGCTTTCGGCTCAAACTATGGGGTATTCCCTCCGGTAGCACCTGAGA

>16 Sample_Name=922683 Chromat_id=774471 Read_id=755886 Version=1 Length=1114
GCCGTACATGTAGGACGCTTCCGAGCAGGGACGCGGGTGGCAGATCACTGGGCGAAATGAGGCGACTGGGTCGGCTTTGCTCCAGAGTATTGCTGGGGCATCATGCACGCGCCACGTATCGGATGGGCAGCTTGAGCTGACCAAGCCTTCCTTAGCGTCGACTCGTTTGCAGCGTGCTGCCGGGGATGCACATGCGGCCGCTGCTTGACCCTGCACAGTGCCTTGCCAGTCCTTTCAACGCGCTGCCTTCTTCGGTATACAGGCGTGAGCTTCCCCAAGACTGGCCAGACCGTGTTTGCTAGAGTATAACTAGAATTCCCACCACGGCAAGAAGTTCGACAGCTCCCGCGACCGTGGCGAGCCCTTCTCCGACGGCAAGAAGTTCGACAGCTCCCGCGACCGTGGCGAGCCCTTCTCTTTCCGCCTGGGCATGGGCGAGGTGATCAAGGTGAGATGAGCAACTTGGTTCGCAGCTTTGCATGGCCGTCCGATAGTCGAAAGCACGTTGGGACACAGTGACGAAGGAGGAGAGTGGGGGGGGGCGGTAAGCACTTGGGGGGCGGCAGGCACTGTCACCGCCGGCACGTGTACCGCATGCGCAGCGCCGTTTACGGCACACCGCGGGAAACCTGCACAACAACCTGCCTACCTACCCTCACGCTACGCCGTTGACCGCCCCTCTAGTTGTTTCAGGGCTGGGATGAGGGCGTGGCCCAGATGTCCAAAGGCCAGCGCGCCAGCCCTGACGATACAAAAAAAAAATCCAACGGCCTTGAAACCACAGAGGGGGCGGTCACGGCCTTACGCTGAGGGTAGGTAGGCAGTTGTTGTGCAGTTTTCCGCAGTTGCTAAACGGCCTCGCAGCGTACACGTGCGCGTGACGTGCTGCGCCCAGTGCTACGGCCCCCCCAACTCTCCTCTCTCTTCATTGTCCCACGTTTTGATATGAAGGCATGCAAGTCGCAACCAAGTGCTCATACCTGGTACTCCAGTCCCGGGAAGAAGGGTTCTCGTCGACTCTCATCTTGTCTGAAGGGTCCACGCTCGGAGACTTCACTTTCTGTGGAATCGTTTATTCTCCAAGTGGCCTTGGAATCCTTCGAAGGCTAAAAGC

>17 Sample_Name=922684 Chromat_id=774490 Read_id=755863 Version=1 Length=773
TATAGAGCGTATCAGGTAGGACGCTTCGAGCAGGACGCGGGTGGCAGATCACTGGGCGAAATGAGGCGACTGGGTCGGCTTTGCTCCAGAGTATTGCTGGGGCATCATGCACGCGCCACGTATCGGATGGGCAGCTTGAGCTGACCAAGCCTTCCTTAGCGTCGACTCGTTTGCAGCGTGCTGCCGGGGATGCACATGCGGCCGCTGCTTGACCCTGCACAGTGCCTTGCCAGTCCTTTCAACGCGCTGCCTTCTTCGGTATACAGGCGTGAGCTTCCCCAAGACTGGCCAGACCGTGTTTGCTAGAGTATAACTAGAATTCCCACCACGGCAAGAAGTTCGACAGCTCCCGCGACCGTGGCGAGCCCTTCTCCGACGGCAAGAAGTTCGACAGCTCCCGCGACCGTGGCGAGCCCTTCTCTTTCCGCCTGGGCATGGGCGAGGTGATCAAGGTGAGATGAGCAACTTGGTTCGCAGCTTTGCATGGCCGTCCGATAGTCGAAAGCACGTTGGGACACAGTGACGAAGGAGGAGAGTGGGGGGGGGCGGTAAGCACTTGGGGGGCGGCAGGCACTGTCACCGCCGGCACGTGTACCGCATGCGCAGCGCCGTTTACGGCACACCGCGGGAAACCTGCACAACAACCTGCCTACCTACACTCACGATACGCTCGTCACAGTCCGTCTAGTTGTTTGACGGCTGGGACGCTGGTGTGGACCAGATCTTCCAAGGCGCAGGGGGCAGCCCTGACGATTCCCCCCCCCCATCTGTAC

>18 Sample_Name=922685 Chromat_id=774495 Read_id=755937 Version=1 Length=1192
GGCAGTGGATGCTACGACGCTTCGAGCAGGGACGCGGGTGGCAGATCACTGGGCGAAATGAGGCGACTGGGTCGGCTTTGCTCCAGAGTATTGCTGGGGCATCATGCACGCGCCACGTATCGGATGGGCAGCTTGAGCTGACCAAGCCTTCCTTAGCGTCGACTCGTTTGCAGCGTGCTGCCGGGGATGCACATGCGGCCGCTGCTTGACCCTGCACAGTGCCTTGCCAGTCCTTTCAACGCGCTGCCTTCTTCGGTATACAGGCGTGAGCTTCCCCAAGACTGGCCAGACCGTGTTTGCTAGAGTATAACTAGAATTCCCACACGGCAAGAAGTTCGACAGCTCCCGCGACCGTGGCGAGCCCTTCTCTTTCCGCCTGGGCATGGGCGAGGTGATCAAGGTGAGATGAGCAACTTGGTTCGCAGCTTTGCATGGCCGTCCGATAGTCGAAAGCACGTTGGGACACAGTGACGAAGGAGGAGAGTGGGGGGGGGCGGTAAGCACTTGGGGGGCGGCAGGCACTGTCACCGCCGGCACGTGTACCGCATGCGCAGCGCCGTTTACGGCACACCGCGGGAAACCTGCACAACAACCTGCCTACCTACCCTCACGCTACGCCGTTGACCGCTCCCTCTTGTTGTTTCAGGGCTGGGATGATGGCGTGGACGAGATGTCCCAAGGGCAGCGGGGCGCCGTCACGACTAAAAAACACCTCACTAAAAGCCCTGAAACCACCGGAGGGGCGGTCAACGGCTTACCTTAAGGGAGTAGGTAGGCAGGTTGTTGTGCAGTTTTCGCGTGTGCTAACGGGCTCGCATGCGTACACGTGCGGCGTGACGTGCTGCGCCCCAGTGCTTACGGCCCCCCCCACTCTACCCCTTCTTCATATGTTCGAAAAGGTTTTCTTATTATAAGGGCTGCGAAGACTCACACACATGTCCACACTTATATACCCCCATGCAGGAGAAAGAAGGGCCGCCCCGCTGGGGAACTTCAATTCTTGCCGGGGAGAATCTGATTTTTACTCACACACCGGATGCGTCTGGAGCTCTCTGTTTACAAAAAAGCTCGATTAAGAAGCAGACTGTTGAGATTCAGCGCCGTGTTTTCGGAACTAAATTCACTGAGAGGTGTCTACCTACATAGTGGCCTATCATAATGAAGAACGTCATACCAAGTCCGGCTGTACAGT

>2 Sample_Name=922672 Chromat_id=774434 Read_id=755910 Version=1 Length=868
GCCGTACAGGTAGGACGCTTCGAGCAGGGACGCGGGTGGCAGATCACTGGGCGAAATGAGGCGACTGGGTCGGCTTTGCTCCAGAGTATTGCTGGGGCATCATGCACGCGCCACGTATCGGATGGGCAGCTTGAGCTGACCAAGCCTTCCTTAGCGTCGACTCGTTTGCAGCGTGCTGCCGGGGATGCACATGCGGCCGCTGCTTGACCCTGCACAGTGCCTTGCCAGTCCTTTCAACGCGCTGCCTTCTTCGGTATACAGGCGTGAGCTTCCCCAAGACTGGCCAGACCGTGTTTGCTAGAGTATAACTAGAATTCCCACACGGCAAGAAGTTCGACAGCTCCCGCGACCGTGGCGAGCCCTTCTCTTTCCGCCTGGGCATGGGCGAGGTGATCAAGGTGAGATGAGCAACTTGGTTCGCAGCTTTGCATGGCCGTCCGATAGTCGAAAGCACGTTGGGACACAGTGACGAAGGAGGAGAGTGGGGGGGGGCGGTAAGCACTTGGGGGGCGGCAGGCACTGTCACCGCCGGCACGTGTACCGCATGCGCAGCGCCGTTTACGGCACACCGCGGGAAACCTGCACAACAACCTGCCTACCTACCCTCACGATACGCCGTTGACCGCCCCTCTTGTTGTTTCACGGCTGGGATGATGGCGTGGACCAGATGTCCCAAGGGCAGGGGGCCGCCCTGACGATCACAAAACGACATGTGAAAAGCCCTGAAACTACCGGGGGGGCGGTCAACGGCATACCGGGAGGGTAGGGTAGGCAGGATGTTGTGCAGGTTCCCGCGTGTGCCGTAACGGCCTTCCAGCGGTAACGTGCGGCCGTGACGTGCTGGCTGCCCCAAGTGCTTACGGCTCCC

>20 Sample_Name=922686 Chromat_id=774511 Read_id=755897 Version=1 Length=872
CGCATGGCGTACTTAACGCTATATGACCTCGGGCGCGTGAAAGAAGATCAATAGGACGAATGCAGGCGACTGGGTCGAGCATTTGCTCCAGAGTATTGCTGGGGCATCATGCACGCGCCACGTATCGGATGGGCAGCTTGAGCTGACCAAGCCTTCCTTAGCGTCGACTCGTTTGCAGCGTGCTGCCGGGGATGCACATGCGGCCGCTGCTTGACCCTGCACAGTGCCTTGCCAGTCCTTTCAACGCGCTGCCTTCTTCGGTATACAGGCGTGAGCTTCCCCAAGACTGGCCAGACCGTGTTTGCTAGAGTATAACTAGAATTCCCACACGGCAAGAAGTTCGACAGCTCCCGCGACCGTGGCGAGCCCTTCTCTTTCCGCCTGGGCATGGGCGAGGTGATCAAGGTGAGATGAGCAACTTGGTTCGCAGCTTTGCATGGCCGTCCGATAGTCGAAAGCACGTTGGGACACAGTGACGAAGGAGGAGAGTGGGGGGGGGCGGTAAGCACTTGGGGGGCGGCAGGCACTGTCACCGCCGGCACGTGTACCGCATGCGCAGCGCCGTTTACGGCACACCGCGGGAAACCTGCACAACAACCTGCCTACCTACCCTCACGCTACGCCGTTGACCGCCCCCCTGGTTGTTTCAGGGCTGGGATGAGGCCGTGGCCCGTTTTTCCAGGGCCGGGGCGAGCACACAACAACAACAAAGACAATGTAGGGCCTTGAACCCCTGGAGGGGCGGATAAAGCGTATAGTGGGGGTAGGTGGCACGTTGTTTGTTGCAGTTTCGCGTGTGTCGTAAACGGGCTCGCAGCGTTACACTGCGGCGATAAGTGCTGCGCCCCCAAGTGCTTACGCCCCCCCCACTA

>3 Sample_Name=922673 Chromat_id=774446 Read_id=755909 Version=1 Length=1154
CTGGTGCATGGTAGACGCTTCGAGCAGGGACGCGGGTGGCAGATCACTGGGCGAAATGAGGCGACTGGGTCGGCTTTGCTCCAGAGTATTGCTGGGGCATCATGCACGCGCCACGTATCGGATGGGCAGCTTGAGCTGACCAAGCCTTCCTTAGCGTCGACTCGTTTGCAGCGTGCTGCCGGGGATGCACATGCGGCCGCTGCTTGACCCTGCACAGTGCCTTGCCAGTCCTTTCAACGCGCTGCCTTCTTCGGTATACAGGCGTGAGCTTCCCCAAGACTGGCCAGACCGTGTTTGTGCACTACACGGGCACCCTGGTTGCTAGAGTATAACTAGAATTCCCCGACGGCAAGAAGTTCGACAGCTCCCGCGACCGTGGCGAGCCCTTCTCTTTCCGCCTGGGCATGGGCGAGGTGATCAAGGTGAGATGAGCAACTTGGTTCGCAGCTTTGCATGGCCGTCCGATAGTCGAAAGCACGTTGGGACACAGTGACGAAGGAGGAGAGTGGGGGGGGGCGGTAAGCACTTGGGGGGCGGCAGGCACTGTCACCGCCGGCACGTGTACCGCATGCGCAGCGCCGTTTACGGCACACCGCGGGAAACCTGCACAACAACCTGCCTACCTACCCTCACGCTACGCCGTTGACCGCCCCTCTTGTTGTTTCACGGCTGGGATGATGGGCGTGGACCAGATGTCCCAGGGGCAGCGGCGCAGTCGTGACGATTAGCAACCCAAATTCTTGGCCCTGAAACAACAAGAGGGGCGGTCAACGGCTACGTGAGGGTAGGTAGGCAGGTTGTTGTGCAGTTTCCCGCGGTGTGCCGTAAACGCGCTGCAGGCGGTACATGTGCGCGGTACGTGCTGCGCCCCAAGTGCTTACGCCCCCCCAAATCTCCACCCTCTTTATTTGGTCACACGTGTTTTTAATTTGAAGGGCTGGCAAGATTCACAAGTGCTCATCTAACTTGATACTGCCCATGCCCAGCGAAAGAAGGTCTAGTTCGGGACGTTTCAATCTCGCGTGGAATCTAGTTATAACTGACACGGGTGCGGTGTAGTCAAACCAGATTGGCCCTTGGATCATCCGTTCAAAAGGCCGTAAAAGAGACTTCGTTAAAGCCCAGTTTCCGCCTAATCATAAGGGTGCAGCCTA

>4 Sample_Name=922674 Chromat_id=774458 Read_id=755946 Version=1 Length=854
GCGTGGGAGGTAGGACGCTTCGAGCAGGGACGCGGGTGGCAGATCACTGGGCGAAATGAGGCGACTGGGTCGGCTTTGCTCCAGAGTATTGCTGGGGCATCATGCACGCGCCACGTATCGGATGGGCAGCTTGAGCTGACCAAGCCTTCCTTAGCGTCGACTCGTTTGCAGCGTGCTGCCGGGGATGCACATGCGGCCGCTGCTTGACCCTGCACAGTGCCTTGCCAGTCCTTTCAACGCGCTGCCTTCTTCGGTATACAGGCGTGAGCTTCCCCAAGACTGGCCAGACCGTGTTTGCTAGAGTATAACTAGAATTCCCCGACGGCAAGAAGTTCGACAGCTCCCGCGACCGTGGCGAGCCCTTCTCTTTCCGCCTGGGCATGGGCGAGGTGATCAAGGTGAGATGAGCAACTTGGTTCGCAGCTTTGCATGGCCGTCCGATAGTCGAAAGCACGTTGGGACACAGTGACGAAGGAGGAGAGTGGGGGGGGGCGGTAAGCACTTGGGGGGCGGCAGGCACTGTCACCGCCGGCACGTGTACCGCATGCGCAGCGCCGTTTACGGCACACCGCGGGAAACCTGCACAACAACCTGCCTACCTACCCTCACGCTACGCCGTTGACCGCCCCTCTTGTTGTTTCACGGCTGGGATGATGGCGTGGCCCAGATGTCCAAGGGCAGCGCGCCGCCCTGACGATAGAAAACGAATGTGAAGACCCTTGTACCCCCAGAGAGGGCGGTTAACGGCTACGTGAGGTAAGTAGAAGTTGTTGTACAGTTTCCGCGGTGTGCGTAACCGCCTGCAGCGTAACTGCGCGTAACGTGCCGCGCCCCCAGTGCTACGGCCCCCCCAA

>6 Sample_Name=922675 Chromat_id=774470 Read_id=755923 Version=1 Length=1138
GCGTGATGGTAGACGCTTCGAGCAGGACGCGGGTGGCAGATCACTGGGCGAAATGAGGCGACTGGGCTCGGCTTTGCTCCAGAGTATTGCTGGGGCATCATGCACGCGCCACGTATCGGATGGGCAGCTTGAGCTGACCAAGCCTTCCTTAGCGTCGACTCGTTTGCAGCGTGCTGCCGGGGATGCACATGCGGCCGCTGCTTGACCCTGCACAGTGCCTTGCCAGTCCTTTCAACGCGCTGCCTTCTTCGGTATACAGGCGTGAGCTTCCCCAAGACTGGCCAGACCGTGTTTGCTAGAGTATAACTAGAATTCCCACACGGCAAGAAGTTCGACAGCTCCCGCGACCGTGGCGAGCCCTTCTCTTTCCGCCTGGGCATGGGCGAGGTGATCAAGGTGAGATGAGCAACTTGGTTCGCAGCTTTGCATGGCCGTCCGATAGTCGAAAGCACGTTGGGACACAGTGACGAAGGAGGAGAGTGGGGGGGGGCGGTAAGCACTTGGGGGGCGGCAGGCACTGTCACCGCCGGCACGTGTACCGCATGCGCAGCGCCGTTTACGGCACACCGCGGGAAACCTGCACAACAACCTGCCTACCTACCCTCACGCTACGCCGTTGACCGCCCCTCTTGTTGTTTCAGGGCTGGGATGAGGGCGTGGCCCAGATGTCCCAGGGCCAGCGCGCCAGCCGTGACGATCCAAAACCGACATCGTAAAAAGCCCTGAAACAACAGGGGGGGCGGTCAACGGCGTACGTGAGGGTAGGTAGGCAGGTAGTTGTGCAGGTTTCCCGCGGTGTGCCGTAACGCGCTGCAAGCGGTACATGTCGGCGTGACAGTGCTGCGCCCCCAGTGCTTACGCCCCCCCCAATTTCTCCTTTTTAATGTGTTCCACGTGTTTCATATATGGAGGGCGATGCCAGCTGCGACAGTTGTCATCTACTTTGATACTCCCCATGCCAAGCGAAGAATGCTCACGCTCGGAGCGTTCAATCTGCTGTGGATCTGTTTATCTCGCAACGGATTGGCGTCTGGGAGCTACCCGTTTCGAAAAGCCGTAGACGCAGACTTTGCAGTACCGCAGTTTTCCGCTCCTCAGTCATGAATGGTCATAGCCTTAACGCGTTAGCACATCTGAT

>8 Sample_Name=922676 Chromat_id=774483 Read_id=755957 Version=1 Length=1367
CAGTGTGCAGGTAGGACGCTTCGAGCAGGACGCGGGTGGCAGATCACTGGGCGAAATGAGGCGACTGGGTCGGCTTTGCTCCAGAGTATTGCTGGGGCATCATGCACGCGCCACGTATCGGATGGGCAGCTTGAGCTGACCAAGCCTTCCTTAGCGTCGACTCGTTTGCAGCGTGCTGCCGGGGATGCACATGCGGCCGCTGCTTGACCCTGCACAGTGCCTTGCCAGTCCTTTCAACGCGCTGCCTTCTTCGGTATACAGGCGTGAGCTTCCCCAAGACTGGCCAGACCGTGTTTGCTAGAGTATAACTAGAATTCCCACACGGCAAGAAGTTCGACAGCTCCCGCGACCGTGGCGAGCCCTTCGGTATACAGGCGTGAGCTTCCCCAAGACTGGCCAGACCGTGTTTGCTAGAGTTAACTAGAATTCCCACACGGCAAGAAGTTCGACAGCTCCCGCGAACTTCTTGCCGTGTGGGAATTCTAGTTATCTGCAGCAAAAACGGTTTGGCTAGTCTTGGGGAAGCTCACGCTTGTATAACGAAGGGCTCGACACGGTCGCGGGAGCTGTCGGACTGCTAGACTATAACTAATTTCCCACACGGCAAGAACCCCGGGGGCTACCCCAACCGTGGGTTGCCCAAGACTGTCCCAGACCGGGTTAGGGACATTTATAACTAGGGTTCCGGGGACTGGGACAAGTTCCAAAACTAACTAAAAAAAGTTAGAAAGCCTTAACTTATCCCCCGGGGGATGGTGCACAGTTACCCAGGCGCATTAAGAAAAACATTCGTTTGGGCCCTTTTCCGTGTATCTTGATTTTTAAAAAAAATTATCAAAAAAGGGTTTACCTTGGGGGAGAGTGTGGGGGGGGGGGAAAAAAAAATAAAAGAAACCCCCCGGGGATTTGGGACCCGGAAAAAAAGGGGCAGAAAAGCGAATAGGTTCAAAACATTTAACAGGGCCGACCGAATGGTCGCAAGCACGTCTTGTGCCCCCTTTCCGCACGGGGAAAGCTGGGGGGGGGGGGGGTTATTCCCTCTGGGGGGAGGGCGTTGGAACCGATTAACACCCCCTGAGGAGAGGTCTTGGACAAGCCTAAACCCCCCTCCTTCGCGACATATACTTGGGGGGGGGGCCTGGAAAAACCCCACCCCGGTCCTCTCTCTATGCACCAAAAGGCCTACACCCAGTTTGGCCTCCACCCTTTCTCTCGTTGGTTTTTTTGGGCCACCGCGGGGGATGCCCTTGCTTTCCGCAAAAATTTTCCTTAGCGATTCGACCCGGGGCCCCCCTTGGACCATGCTGAAAACCACCGCGGGAGGGGGGGTTCCCCCGCGCCGGGGTGGACGCGCGTCGGTTCACCGA

>9 Sample_Name=922677 Chromat_id=774494 Read_id=755947 Version=1 Length=1131
GCGTGCATGTAGACGCTTCGAGCAGGGACGCGGGTGGCAGATCACTGGGCGAAATGAGGCGACTGGGCTCGGCTTTGCTCCAGAGTATTGCTGGGGCATCATGCACGCGCCACGTATCGGATGGGCAGCTTGAGCTGACCAAGCCTTCCTTAGCGTCGACTCGTTTGCAGCGTGCTGCCGGGGATGCACATGCGGCCGCTGCTTGACCCTGCACAGTGCCTTGCCAGTCCTTTCAACGCGCTGCCTTCTTCGGTATACAGGCGTGAGCTTCCCCAAGACTGGCCAGACCGTGTTTGCTAGAGTATAACTAGAATTCCCACACGGCAAGAAGTTCGACAGCTCCCGCGACCGTGGCGAGCCCTTCTCTTTCCGCCTGGGCATGGGCGAGGTGATCAAGGTGAGATGAGCAACTTGGTTCGCAGCTTTGCATGGCCGTCCGATAGTCGAAAGCACGTTGGGACACAGTGACGAAGGAGGAGAGTGGGGGGGGGCGGTAAGCACTTGGGGGGCGGCAGGCACTGTCACCGCCGGCACGTGTACCGCATGCGCAGCGCCGTTTACGGCACACCGCGGGAAACCTGCACAACAACCTGCCTACCTACCCTCACGCTACGCCGTTGACCGCTCCTCTTGTTGTTTCAGGGCTGGGATGAGGGCGTGGACCAGATGTCCAAGGGGCAGGGGGCCACCCTGACGATTCGCCCCGCCCACGTAGGCCCTGAAACAACGAGGGGGCGGTCAACGGCGTAGGTGAGGGTAGGTAGGCAGGTTGTTGTGCAGTTTCCCGCGGTGTGCGTAACGGCCTGGCAGGCGGTTCAGTGCGGCGGTGACAGTGCTGCGCCCCAGTGCTACGCCCCCCCCCAATCTCCTCCTTTTATGTGTCCAACGGTTTTCAATATAGGAGGGCATGCAAGCTGCAACAAGTTTGCTTCTCTACTTGGATACTCGCCATGCCCAGCGAAAGAAAGGGTTCACGCTTCGGGACCTTCAACTCTCGCGGTGGAATTCTATTATACTCCCACGATGGCGCTGGTAGCTACGGTATCCAGAGCGTTAGATCGCAGGCATTCGGTAACGCAGTTCGGCCTAGTACTAGAGGTGTAGCTTAACGCGGTAGCACATGAGACACGC
